# Supplementary material for: Common Genetic Variation and Age of Onset of Anorexia Nervosa
Source: Biol Psychiatry Glob Open Sci. 2021 Sep 20;2(4):368–78. doi: 10.1016/j.bpsgos.2021.09.001 (PMC9616394; doi:10.1016/j.bpsgos.2021.09.001)
Supplement: Supplement 2 [file mmc2.xlsx]

## Sheet: Table S1
Supplementary Table 1. Descriptive summary of the cohorts
Study	PGC cohort abbreviation	N		Case ascertainment and characteristics
		Cases	Controls	AN phenotyping	Age of onset M (SD)	Female sex N (%)	Age at recruitment M (SD)
CHOP/PFCG	chop	993	3568	DSM-IV except amenorrhea	16.67 (3.64)	993 (100%)	26.90 (8.64)
GCAN/WTCCC3	fin1	42	503	DSM-IV	17.12 (3.64)	42 (100%)	27.52 (4.15)
GCAN/WTCCC3	fre1	269	990	DSM-IIIR	17.02 (4.83)	267 (100%)	24.52 (8.33)
GCAN/WTCCC3	gns2	208	2263	DSM-IV	16.88 (5.00)	205 (100%)	26.56 (6.93)
GCAN/WTCCC3	itgr	59	129	DSM-IV	17.47 (4.97)	59 (100%)	25.14 (6.78)
GCAN/WTCCC3	net1	102	1337	DSM-IV	16.03 (4.90)	102 (100%)	22.40 (9.85)
GCAN/WTCCC3	poco	46	604	DSM-IV	18.37 (5.61)	46 (100%)	24.83 (6.32)
GCAN/WTCCC3	spa1	147	156	DSM-IV/ICD-10	18.78 (5.29)	147 (100%)	-
GCAN/WTCCC3	ukd1	195	957	DSM-IV/ICD-10	17.59 (4.53)	195 (100%)	28.29 (8.33)
GCAN/WTCCC3	usa1	370	750	DSM-IV	16.37 (4.32)	367 (100%)	29.01 (10.95)
ANGI-ANZ/QSKIN	aunz	2536	15624	DSM-IV except amenorrhea	15.56 (3.96)	2493 (98.3%)	33.92 (13.49)
ANGI-SE	sedk	3068	3793	DSM-IV except amenorrhea	15.53 (3.92)	3020 (98.4%)	-
ANGI-US/PFCG	usa2	1300	1307	DSM-IV except amenorrhea	15.58 (5.22)	1268 (97.5%)	32.18 (11.89)
Note. AN = anorexia nervosa, ANGI-ANZ = Anorexia Nervosa Genetics Initiative-Australia & New Zealand, ANGI-SE = Anorexia Nervosa Genetics Initiative-Sweden, ANGI-US = Anorexia Nervosa Genetics Initiative-United States, CHOP = Children's Hospital of Philadelphia, DSM-IV = Diagnostic and Statistical Manual of Mental Disorders, GCAN = Genetics Consortium of Anorexia Nervosa, ICD = International Clas…

## Sheet: Table S2
Supplementary Table 2. Phenotyping of age of onset
Study	Phenotyping of age of onset
ANGI-SE	Age of onset of first symptoms of AN (based on DSM-IV criteria without amenorrhea) was established via algorithms constructed based on diagnostic questionnaire (ED-100K) survey responses.
ANGI-ANZ/QSKIN	Age of onset of first symptoms of AN (based on DSM-IV criteria without amenorrhea) was established via algorithms constructed based on diagnostic questionnaire (ED-100K) survey responses.
ANGI-US/PFCG	Age of onset of first symptoms of AN (based on DSM-IV criteria without amenorrhea) was established via algorithms constructed based on diagnostic questionnaire (ED-100K) survey responses.
CHOP/PFCG	Age of onset for the diagnosis AN (based on DSM-IV criteria except amenorrhea) was obtained in the majority of instances with the EDE or SCID-H module.
GCAN/WTCCC3 US/Canada	Age of onset was defined as either the onset of the first clinically significant symptoms of AN or age of onset of the diagnosis AN (DSM-IV) reported during clinical interview with the SCID-H module (US cases). Age of onset for the diagnosis AN (DSM-IV) was determined in the majority of instances through structured clinical interviews (i.e., EDE, SCID) (Canada cases).
GCAN/WTCCC3 France	Age of onset for the diagnosis AN (DSM-IV) was established by a senior clinician through a semi-structured clinical interview (DIGS).
GCAN/WTCCC3 Germany/Norway/Sweden	Age of onset was collected using the CIDI item on age at first weight loss (Germany cases). Age of onset for the diagnosis AN (DSM-IV) was automatically calculated by the program DIA-X, part of the CIDI program (Norway cases). Age of onset was either age at first symptom or self-reported age of onset for the diagnosis AN (DSM-IV) (Sweden cases).
GCAN/WTCCC3 United Kingdom	Age of onset for the diagnosis AN (DSM-IV) was established with the EATATE interview (London cases) or the SIAB-EX interview (GlaxoSmithKline cases).
GCAN/WTCCC3 Spain	Age of onset for the diagnosis AN (DSM-IV) was established with the clinician-administered SCID interview
GCAN/WTCCC3 Netherlands	Age of onset of the first symptoms of AN (DSM-IV) was yielded during a clinical interview with the SCID (Leiden cases). Age of onset of the diagnosis AN (DSM-IV) was collected during clinical interview with the EDE (Utrecht cases).
GCAN/WTCCC3 Italy/Greece	Age of onset for the diagnosis AN (DSM-IV) was assessed by a direct clinical interview (SCID) performed by a trained psychiatrist and this information was matched with a systematic review of medical records.
GCAN/WTCCC3 Poland/Czech Republic	Age of onset was defined as the first clinically significant AN (DSM-IV) symptoms.
GCAN/WTCCC3 Finland	Age of onset for the diagnosis AN (DSM-IV) was assessed through SCID interviews conducted by trained interviewers
Note. AN = anorexia nervosa, ANGI = Anorexia Nervosa Genetics Initiative, ANGI-ANZ = ANGI Australia and New Zealand, ANGI-SE = ANGI Sweden, ANGI-US = ANGI United States, CHOP = Children's Hospital of Philadelphia, CIDI = Composite International Diagnostic Interview, DIGS = Diagnostic Interview for Genetic Studies, DSM-IV = Diagnostic and Statistical Manual for Mental Disorders 4th edition, EATATE…

## Sheet: Table S3
Supplementary Table 3. Number of cases and controls in the genome-wide association study (GWAS) analyses of age of onset of AN, early-onset AN, and typical-onset AN
Study	PGC cohort abbreviation	AN age of onset GWAS	Early-onset AN GWAS		Typical-onset AN GWAS
		Cases	Cases	Controls	Cases	Controls
ANGI-SE	sedk	3068	492	3793	2576	3793
ANGI-ANZ/QSKIN	aunz	2536	379	15624	2157	15624
ANGI-US/PFCG	usa2	1300	287	1307	1013	1307
CHOP/PFCG	chop	993	68	3568	925	3568
GCAN/WTCCC3 US/Canada	usa1	370	43	750	327	750
GCAN/WTCCC3 France	fre1	269	-	-	-	-
GCAN/WTCCC3 Germany/Norway/Sweden	gns2	208	-	-	-	-
GCAN/WTCCC3 United Kingdom	ukd1	195	-	-	-	-
GCAN/WTCCC3 Spain	spa1	147	-	-	-	-
GCAN/WTCCC3 Netherlands	net1	102	-	-	-	-
GCAN/WTCCC3 Italy/Greece	itgr	59	-	-	-	-
GCAN/WTCCC3 Poland/Czech Republic	poco	46	-	-	-	-
GCAN/WTCCC3 Finland	fin1	42	-	-	-	-
	Total	9335	1269	25042	6998	25042
Note. Thirteen cohorts in the most recent anorexia nervosa genome-wide association study (GWAS) by the Anorexia Nervosa Genetics Initiative (ANGI)/Eating Disorders Working Group of the Psychiatric Genomics Consortium (PGC-ED) [2] had age at onset data for the Ns listed. Five of these cohorts were included in the early-onset anorexia nervosa (AN) GWAS; eight cohorts were excluded because they had …

## Sheet: Table S4
Supplementary Table 4. MAGMA gene-set analysis for the typical-onset AN GWAS
Gene set	N genes	Beta	Beta STD	s.e.	P	Pbon
Curated_gene_sets:cui_tcf21_targets_up	33	0.62076	0.025962	0.15157	2.1161e-05	0.33
GO_mf:go_phospholipase_a2_inhibitor_activity	4	1.7293	0.0252	0.50286	0.0002926	1
GO_mf:go_hsp90_protein_binding	39	0.44136	0.020064	0.12943	0.00032549	1
Curated_gene_sets:hwang_prostate_cancer_markers	26	0.52747	0.019585	0.157	0.00039102	1
GO_bp:go_energy_derivation_by_oxidation_of_organic_compounds	254	0.174	0.020071	0.051865	0.00039784	1
GO_bp:go_positive_regulation_of_t_cell_proliferation	87	0.32243	0.021864	0.096315	0.00040828	1
Curated_gene_sets:stambolsky_response_to_vitamin_d3_up	78	0.33602	0.02158	0.10149	0.00046594	1
GO_cc:go_transport_vesicle	371	0.1431	0.019886	0.044258	0.00061291	1
Curated_gene_sets:biocarta_ghrelin_pathway	13	0.79252	0.020815	0.24681	0.00066239	1
GO_bp:go_rrna_modification	32	0.48416	0.019941	0.15218	0.00073408	1
Note. The top 10 gene sets are shown. Beta = the regression coefficient of the gene-set, Beta STD = the semi-standardized regression coefficient, s.e. = standard error of the regression coefficient, P = P value of the gene-set, Pbon is the P value after Bonferroni correction

## Sheet: Table S5a,5b,5c
Supplementary Tables 5a, 5b, and 5c. SNP signals within the 8 genome-wide significant loci in the Psychiatric Genomics Consortium AN risk GWAS (Watson et al., 2019) 5a, 5b, and 5c show the allelic effects of the top SNP in the locus in each of the AN risk, early-onset AN, and typical-onset AN GWASs, respectively and comparisons via z tests
5a
Locus in AN risk GWAS			AN risk						Early-onset AN					Typical-onset AN
#	Chr: Basepair range		Top SNP in locus	BP	SNP effect				SNP effect			Comparison to AN risk		SNP effect			Comparison to AN risk
					A1/A2	OR	s.e.	P	OR	s.e.	P	Pz	Pz bon (green = significant)	OR	s.e.	P	Pz	Pz bon (green = significant)
1	3:47588253-51368253		rs9821797	48718253	A/T	1.17	0.02	6.99e-15	1.09856	0.064	0.1423	0.347435	1	1.2078	0.0305	6.044e-10	0.383288	1
2	11:114997256-115424956		rs6589488	115096956	A/T	1.14	0.02	6.31e-11	1.09122	0.0615	0.1561	0.498895	1	1.13746	0.0294	1.22e-05	0.949981	1
3	2:53881813-54362813		rs2287348	54039813	T/C	1.11	0.02	5.62e-09	1.10506	0.057	0.07959	0.941113	1	1.11038	0.0274	0.0001296	0.991882	1
4	10:131269764-131463964		rs2008387	131448764	A/G	1.08	0.01	1.73e-08	1.04959	0.0458	0.2906	0.542397	1	1.08113	0.0221	0.000411	0.965679	1
5	3:70670750-71074150		rs9874207	71019750	C/T	1.08	0.01	2.05e-08	1.15465	0.0468	0.002109	0.16251	1	1.10053	0.0226	2.197e-05	0.445999	1
6	1:96699455-97284455		rs10747478	96901455	T/G	1.08	0.01	3.13e-08	1.07304	0.0428	0.09921	0.883056	1	1.05443	0.0208	0.01082	0.299175	1
7	5:24945845-25372845		rs370838138	25081845	G/C	1.08	0.01	3.17e-08	1.06983	0.0425	0.1122	0.828442	1	1.06131	0.0207	0.003986	0.447632	1
8	3:93968107-95059107		rs13100344	94605107	T/A	1.08	0.01	4.21e-08	1.07961	0.0428	0.07334	0.993444	1	1.1012	0.0207	3.142e-06	0.397775	1
5b
Locus in AN risk GWAS			Early-onset AN						AN risk					Typical-onset AN
#	Chr: Basepair range		Top SNP in locus	BP	SNP effect				SNP effect			Comparison to early-onset AN		SNP effect			Comparison to early-onset AN
					A1/A2	OR	s.e.	P	OR	s.e.	P	Pz	Pz bon (green = significant)	OR	s.e.	P	Pz	Pz bon (green = significant)
1	3:47588253-51368253		rs12772700	48473685	G/A	1.51816	0.0907	4.119e-06	1.02798	0.0399	0.4896	8.32236e-05	0.00382829	1.00461	0.0523	0.9307	8.02234e-05	0.00369028
2	11:114997256-115424956		rs2798659	115355963	G/A	1.15085	0.0421	0.0008393	1.00652	0.0136	0.6299	0.00245545	0.112951	1.02071	0.0206	0.3192	0.0104572	0.481029
3	2:53881813-54362813		rs1557171	54047205	C/T	1.17715	0.0431	0.0001542	1.02747	0.0135	0.04537	0.00260283	0.11973	1.02071	0.0206	0.3213	0.00283492	0.130406
4	10:131269764-131463964		rs10219597	131463726	A/G	1.23652	0.0639	0.0008991	1.07069	0.0215	0.001502	0.0326933	1	1.04331	0.0329	0.1983	0.0180811	0.83173
5	3:70670750-71074150		rs3060954	70750037	D/I	1.27979	0.0548	6.662e-06	1.02644	0.018	0.1476	0.000131065	0.006029	1.05485	0.0275	0.05247	0.00161847	0.0744496
6	1:96699455-97284455		rs74622270	96816730	C/T	1.54945	0.0984	8.516e-06	1.00591	0.0426	0.8889	5.60338e-05	0.00257755	1.0201	0.0578	0.7303	0.000249467	0.0114755
7	5:24945845-25372845		rs117747836	25187291	A/T	2.06864	0.1611	6.403e-06	1.09297	0.0799	0.2657	0.000388395	0.0178662	1.05096	0.1239	0.6886	0.000862129	0.0396579
8	3:93968107-95059107		rs148930780	94115571	C/T	2.09424	0.1934	0.000132	-	-	-	-		1.14489	0.1156	0.242	0.00735811	0.338473
5c
Locus in AN risk GWAS			Typical-onset AN						AN risk					Early-onset AN
#	Chr: Basepair range		Top SNP in locus	BP	SNP effect				SNP effect			Comparison to typical-onset AN		SNP effect			Comparison to typical-onset AN
					A1/A2	OR	s.e.	P	OR	s.e.	P	Pz	Pz bon (green = significant)	OR	s.e.	P	Pz	Pz bon (green = significant)
1	3:47588253-51368253		rs3821875	48697654	C/G	1.21155	0.0309	5.382e-10	1.16474	0.0203	6.091e-14	0.28656	1	1.07155	0.0655	0.2915	0.0899731	1
2	11:114997256-115424956		rs34493715	114997295	D/I	1.13599	0.025	3.527e-07	1.07304	0.0168	2.579e-05	0.0584094	1	1.05096	0.0521	0.3401	0.17821	1
3	2:53881813-54362813		rs551638151	53955790	D/I	1.1023	0.023	2.309e-05	1.03179	0.016	0.05016	0.0183073	0.842135	1.01908	0.0472	0.6888	0.134887	1
4	10:131269764-131463964		rs7079165	131430240	G/A	1.09144	0.0211	3.224e-05	1.07907	0.0138	3.662e-08	0.651295	1	1.03366	0.0439	0.4512	0.264077	1
5	3:70670750-71074150		rs2117760	70850461	C/A	1.1086	0.0224	4.199e-06	1.07155	0.0149	3.428e-06	0.206397	1	1.0138	0.0469	0.7705	0.0854448	1
6	1:96699455-97284455		rs35829126	97091169	D/I	1.14454	0.0303	8.679e-06	1.10285	0.0249	8.332e-05	0.344093	1	1.01247	0.0606	0.8374	0.0703562	1
7	5:24945845-25372845		rs57457392	25311778	T/C	1.2364	0.0569	0.0001933	-	-	-	-	-	1.02347	0.1211	0.8481	0.157776	1
8	3:93968107-95059107		rs7619675	94593959	A/C	1.10429	0.0208	1.889e-06	1.07745	0.0137	5.225e-08	0.323194	1	1.08524	0.0431	0.05797	0.716144	1
Note for 5a, 5b, and 5c. The null hypothesis of the z test is that the allele effect is equal across the GWASs. Missing SNP effects mean that the SNP was not in the GWAS summary statistics file (excluded due to MAF < 0.01). OR = A1 allele effect, s.e. = standard error of the A1 effect, P = P value of the allele effect, Pz = P value of the z test comparison of the allele effect, Pz bon is the Pz v…

## Sheet: Table S6
Supplementary Table 6. Genetic correlations between early-onset AN and 62 selected traits
Phenotype	rg	s.e.	P (green = FDR-significant)	Phenotype category	Ancestry	PMID
Age at menarche	-0.22	0.07	1.4×10-3	reproductive	European	25231870
Age when periods started (menarche)	-0.18	0.06	4.6×10-3	reproductive	European	unpublished (ukbb)
Years of schooling 2016	0.15	0.06	0.011	education/intelligence	European	27225129
Type 2 Diabetes	-0.33	0.13	0.0117	glycemic	European	22885922
Fasting insulin main effect	-0.34	0.14	0.0151	glycemic	European	22581228
HOMA-IR	-0.4	0.17	0.0177	glycemic	European	20081858
Triglycerides	-0.18	0.09	0.0472	lipid-related	European	20686565
Fasting proinsulin	-0.36	0.19	0.0494	glycemic	European	20081858
Difference in height between childhood and adulthood; age 8	-0.31	0.16	0.0516	anthropometric	European	23449627
Schizophrenia	0.12	0.06	0.0554	psychiatric	Mixed	25056061
PGC cross-disorder analysis	0.19	0.1	0.0638	psychiatric	European	23453885
Fasting glucose main effect	-0.19	0.12	0.0928	glycemic	European	22581228
Bipolar disorder	0.18	0.11	0.1041	psychiatric	European	21926972
Intelligence	0.13	0.08	0.1094	education/intelligence	European	28530673
Leptin_not_adjBMI	-0.22	0.14	0.121	lipid-related	European	26833098
Depressive symptoms	0.14	0.09	0.131	psychiatric	European	27089181
College completion	0.14	0.09	0.1326	education/intelligence	European	23722424
Childhood IQ	0.19	0.13	0.1343	education/intelligence	European	23358156
Years of schooling (proxy cognitive performance)	0.11	0.09	0.2	education/intelligence	European	25201988
Years of schooling 2013	0.12	0.1	0.2153	education/intelligence	European	23722424
Major depressive disorder	0.18	0.15	0.2239	psychiatric	European	22472876
HOMA-B	-0.2	0.17	0.2512	glycemic	European	20081858
HDL cholesterol	0.11	0.09	0.2553	lipid-related	European	20686565
HbA1C	-0.17	0.16	0.2794	glycemic	European	20858683
Child birth weight	0.13	0.13	0.3079	anthropometric	European	23202124
Own birth weight (fetal effect) adjusted for maternal genotype	0.09	0.09	0.3089	anthropometric	European	31043758
Adiponectin	0.14	0.15	0.3697	cardiometabolic	Mixed	22479202
Waist circumference	-0.06	0.07	0.3905	anthropometric	European	25673412
Total Cholesterol	-0.07	0.08	0.4047	lipid-related	European	20686565
Attention deficit hyperactivity disorder	0.17	0.22	0.4345	psychiatric	European	20732625
Child birth length	-0.1	0.13	0.4362	anthropometric	European	25281659
Autism spectrum disorder	-0.1	0.14	0.4597	psychiatric	European	unpublished
Waist-to-hip ratio	-0.05	0.07	0.4738	anthropometric	European	25673412
Birth weight	0.05	0.08	0.4843	anthropometric	European	27680694
Attention deficit hyperactivity disorder (GC)	0.14	0.2	0.4858	psychiatric	European	27663945
Attention deficit hyperactivity disorder (No GC)	0.14	0.2	0.4881	psychiatric	European	27663945
Extreme bmi	0.07	0.1	0.5082	anthropometric	European	23563607
Sitting height ratio	0.08	0.13	0.5253	anthropometric	European	25865494
Own birth weight	0.04	0.06	0.5336	anthropometric	European	31043758
Leptin_adjBMI	-0.1	0.16	0.5475	lipid-related	European	26833098
Offspring birth weight	-0.05	0.09	0.584	anthropometric	European	31043758
2hr glucose adjusted for BMI	0.1	0.19	0.6091	glycemic	European	20081857
Subjective well being	-0.05	0.11	0.6347	psychiatric	European	27089181
Body mass index	0.04	0.08	0.644	anthropometric	European	20935630
Own birth weight	0.03	0.06	0.6655	anthropometric	Mixed	31043758
Extreme waist-to-hip ratio	0.07	0.15	0.6705	anthropometric	European	23563607
Body fat	-0.04	0.11	0.6959	anthropometric	Mixed	26833246
Age at Menopause	-0.04	0.1	0.7165	reproductive	European	26414677
Overweight	0.03	0.08	0.7342	anthropometric	European	23563607
Height_2010	0.02	0.06	0.7422	anthropometric	European	20881960
LDL cholesterol	-0.03	0.1	0.7553	lipid-related	European	20686565
Infant head circumference	-0.04	0.16	0.8115	anthropometric	European	22504419
Obesity class 2	0.02	0.09	0.8304	anthropometric	European	23563607
Height; Females at age 10 and males at age 12	0.02	0.12	0.8468	anthropometric	European	23449627
Extreme height	0.01	0.08	0.8653	anthropometric	European	23563607
Hip circumference	-0.01	0.07	0.8714	anthropometric	European	25673412
Obesity class 1	-0.01	0.08	0.8825	anthropometric	European	23563607
Obesity class 3	0.02	0.14	0.8921	anthropometric	European	23563607
Childhood obesity	0.01	0.11	0.9135	anthropometric	European	22484627
Offspring birth weight (maternal effect) adjusted for maternal genotype	0	0.07	0.9747	anthropometric	European	31043758
Offspring birth weight	0	0.06	0.9772	anthropometric	Mixed	31043758
Difference in height between adolescence and adulthood; age 14	0	0.17	0.9804	anthropometric	European	23449627
Note. The sample size is 1,269 cases and 25,042 controls. rg = genetic correlation, s.e. = standard error, P = P value of the genetic correlation, PMID = PMID of the study reporting on the phenotype. Shading of each cell represents the strength of the correlation, blue shading represents a positive correlation, and red shading represents a negative correlation i.e., darker shades of blue indicate…

## Sheet: Table S7
Supplementary Table 7. Genetic correlations between early-onset AN and 770 traits
Phenotype	rg	s.e.	P (green = FDR-significant)	Phenotype category	Ancestry	PMID
Anorexia nervosa 2019	0.67	0.08	5.2×10-18	psychiatric	European	31308545
Anorexia nervosa 2017	0.77	0.17	9.7×10-6	psychiatric	European	28494655
Anorexia nervosa 2014	0.43	0.1	1.2×10-5	psychiatric	European	24514567
Seen a psychiatrist for nerves_ anxiety_ tension or depression	0.46	0.1	1.3×10-5	ukbb	European	unpublished
Frequency of tenseness / restlessness in last 2 weeks	0.34	0.1	5.0×10-4	ukbb	European	unpublished
Age at Menarche	-0.22	0.07	1.4×10-3	reproductive	European	25231870
Arm fat mass (left)	-0.2	0.06	1.4×10-3	ukbb	European	unpublished
Illnesses of siblings: Severe depression	0.42	0.13	1.6×10-3	ukbb	European	unpublished
Arm fat mass (right)	-0.19	0.06	2.1×10-3	ukbb	European	unpublished
Non-cancer illness code_ self-reported: anxiety/panic attacks	0.54	0.18	2.3×10-3	ukbb	European	unpublished
Trunk fat mass	-0.18	0.06	2.5×10-3	ukbb	European	unpublished
Acetate	-0.63	0.21	2.6×10-3	metabolites	European	27005778
Weight	-0.17	0.06	2.8×10-3	ukbb	European	unpublished
Trunk fat percentage	-0.18	0.06	3.0×10-3	ukbb	European	unpublished
Hip circumference	-0.17	0.06	3.1×10-3	ukbb	European	unpublished
Whole body fat mass	-0.17	0.06	3.6×10-3	ukbb	European	unpublished
Arm fat percentage (left)	-0.18	0.06	3.8×10-3	ukbb	European	unpublished
Waist circumference	-0.17	0.06	3.9×10-3	ukbb	European	unpublished
Vitamin and mineral supplements: Vitamin B	0.48	0.17	3.9×10-3	ukbb	European	unpublished
Job involves heavy manual or physical work	-0.24	0.08	3.9×10-3	ukbb	European	unpublished
Arm fat percentage (right)	-0.18	0.06	4.0×10-3	ukbb	European	unpublished
Sensitivity / hurt feelings	0.26	0.09	4.0×10-3	ukbb	European	unpublished
Age when periods started (menarche)	-0.18	0.06	4.6×10-3	ukbb	European	unpublished
Leg fat mass (left)	-0.16	0.06	0.005	ukbb	European	unpublished
Body fat percentage	-0.17	0.06	0.0061	ukbb	European	unpublished
Leg fat mass (right)	-0.16	0.06	0.0062	ukbb	European	unpublished
Body mass index (BMI)	-0.16	0.06	0.0066	ukbb	European	unpublished
Blood clot_ DVT_ bronchitis_ emphysema_ asthma_ rhinitis_ eczema_ allergy diagnosed by doctor: Emphysema/chronic bronchitis	0.37	0.14	0.0069	ukbb	European	unpublished
Illness_ injury_ bereavement_ stress in last 2 years: None of the above	-0.28	0.1	0.0073	ukbb	European	unpublished
Miserableness	0.23	0.09	0.0074	ukbb	European	unpublished
Non-cancer illness code_ self-reported: asthma	0.2	0.08	0.0091	ukbb	European	unpublished
Neuroticism score	0.22	0.08	0.0092	ukbb	European	unpublished
Creatinine (enzymatic) in urine	-0.19	0.07	0.0098	ukbb	European	unpublished
Seen doctor (GP) for nerves_ anxiety_ tension or depression	0.21	0.08	0.0099	ukbb	European	unpublished
Vitamin and mineral supplements: Multivitamins +/- minerals	0.27	0.11	0.0109	ukbb	European	unpublished
Alcohol drinker status: Previous	0.35	0.14	0.0109	ukbb	European	unpublished
Years of schooling 2016	0.15	0.06	0.011	education	European	27225129
Basal metabolic rate	-0.14	0.05	0.0112	ukbb	European	unpublished
Type 2 Diabetes	-0.33	0.13	0.0117	glycemic	European	22885922
Types of physical activity in last 4 weeks: Walking for pleasure (not as a means of transport)	0.23	0.09	0.0124	ukbb	European	unpublished
Systemic lupus erythematosus	0.35	0.14	0.0127	autoimmune	European	26502338
Pain type(s) experienced in last month: Neck or shoulder pain	0.26	0.1	0.013	ukbb	European	unpublished
Frequency of depressed mood in last 2 weeks	0.24	0.1	0.0131	ukbb	European	unpublished
Qualifications: College or University degree	0.15	0.06	0.0133	ukbb	European	unpublished
Arm fat-free mass (left)	-0.13	0.05	0.014	ukbb	European	unpublished
Non-cancer illness code_ self-reported: hyperthyroidism/thyrotoxicosis	-0.43	0.18	0.0149	ukbb	European	unpublished
Time spent watching television (TV)	-0.2	0.08	0.0149	ukbb	European	unpublished
Fasting insulin main effect	-0.34	0.14	0.0151	glycemic	European	unpublished
Blood clot_ DVT_ bronchitis_ emphysema_ asthma_ rhinitis_ eczema_ allergy diagnosed by doctor: Asthma	0.19	0.08	0.0151	ukbb	European	22581228
Leg predicted mass (right)	-0.13	0.06	0.0153	ukbb	European	unpublished
Frequency of walking for pleasure in last 4 weeks	0.26	0.11	0.0161	ukbb	European	unpublished
Comparative body size at age 10	0.14	0.06	0.0161	ukbb	European	unpublished
Arm predicted mass (left)	-0.13	0.05	0.0164	ukbb	European	unpublished
Leg fat percentage (left)	-0.14	0.06	0.0168	ukbb	European	unpublished
Non-cancer illness code_ self-reported: emphysema/chronic bronchitis	0.37	0.15	0.017	ukbb	European	unpublished
Types of transport used (excluding work): Car/motor vehicle	-0.24	0.1	0.0172	ukbb	European	unpublished
HOMA-IR	-0.4	0.17	0.0177	glycemic	European	20081858
Leg predicted mass (left)	-0.13	0.06	0.018	ukbb	European	unpublished
Leg fat-free mass (right)	-0.13	0.06	0.018	ukbb	European	unpublished
Diagnoses - main ICD10: K76 Other diseases of liver	0.5	0.21	0.0183	ukbb	European	unpublished
Arm fat-free mass (right)	-0.13	0.05	0.0185	ukbb	European	unpublished
Leg fat-free mass (left)	-0.13	0.06	0.019	ukbb	European	unpublished
Non-cancer illness code_ self-reported: depression	0.3	0.13	0.0203	ukbb	European	unpublished
Tense / highly strung	0.23	0.1	0.0206	ukbb	European	unpublished
Types of transport used (excluding work): Public transport	0.28	0.12	0.0214	ukbb	European	unpublished
Weight change compared with 1 year ago	-0.37	0.16	0.0215	ukbb	European	unpublished
Sleeplessness / insomnia	0.17	0.07	0.0217	ukbb	European	unpublished
Leg fat percentage (right)	-0.13	0.06	0.0223	ukbb	European	unpublished
Arm predicted mass (right)	-0.12	0.05	0.0229	ukbb	European	unpublished
Relative age voice broke	-0.21	0.09	0.0233	ukbb	European	unpublished
Snoring	0.18	0.08	0.0236	ukbb	European	unpublished
Worrier / anxious feelings	0.2	0.09	0.0248	ukbb	European	unpublished
Whole body water mass	-0.12	0.05	0.0256	ukbb	European	unpublished
Number of days/week walked 10+ minutes	0.2	0.09	0.0257	ukbb	European	unpublished
Whole body fat-free mass	-0.12	0.05	0.026	ukbb	European	unpublished
Blood clot_ DVT_ bronchitis_ emphysema_ asthma_ rhinitis_ eczema_ allergy diagnosed by doctor: Blood clot in the leg (DVT)	0.37	0.17	0.0264	ukbb	European	unpublished
Phenylalanine	-0.6	0.27	0.0275	metabolites	European	27005778
Average weekly beer plus cider intake	-0.22	0.1	0.0284	ukbb	European	unpublished
Reason for glasses/contact lenses: For long-sightedness_ i.e. for distance and near_ but particularly for near tasks like reading (called hypermetropia)	-0.36	0.16	0.0289	ukbb	European	unpublished
Ferritin	-0.47	0.22	0.029	metal	European	25352340
Duration walking for pleasure	-0.24	0.11	0.0303	ukbb	European	unpublished
Pain type(s) experienced in last month: Stomach or abdominal pain	0.24	0.11	0.0307	ukbb	European	unpublished
Medication for pain relief_ constipation_ heartburn: Aspirin	0.23	0.11	0.0325	ukbb	European	unpublished
Number of self-reported cancers	0.41	0.19	0.0347	ukbb	European	unpublished
Headaches for 3+ months	0.31	0.15	0.0348	ukbb	European	unpublished
Cancer diagnosed by doctor	0.41	0.19	0.0356	ukbb	European	unpublished
Non-cancer illness code_ self-reported: migraine	0.24	0.11	0.0361	ukbb	European	unpublished
Doctor diagnosed asthma	0.23	0.11	0.0363	ukbb	European	unpublished
Mood swings	0.16	0.08	0.0379	ukbb	European	unpublished
Illnesses of father: Heart disease	0.2	0.1	0.0388	ukbb	European	unpublished
Usual walking pace	0.15	0.07	0.0397	ukbb	European	unpublished
Eye problems/disorders: Cataract	0.35	0.17	0.0401	ukbb	European	unpublished
Used an inhaler for chest within last hour	0.46	0.22	0.0417	ukbb	European	unpublished
Friendships satisfaction	0.22	0.11	0.042	ukbb	European	unpublished
Number of self-reported non-cancer illnesses	0.15	0.08	0.043	ukbb	European	unpublished
Illnesses of siblings: None of the above (group 2)	-0.38	0.19	0.0434	ukbb	European	unpublished
Qualifications: A levels/AS levels or equivalent	0.14	0.07	0.0435	ukbb	European	unpublished
Illnesses of father: None of the above (group 1)	-0.25	0.12	0.0453	ukbb	European	unpublished
Vitamin and mineral supplements: None of the above	-0.21	0.1	0.0453	ukbb	European	unpublished
Age at first live birth	-0.15	0.08	0.0455	ukbb	European	unpublished
Hair/balding pattern: Pattern 4	-0.15	0.07	0.0459	ukbb	European	unpublished
Isoleucine	-0.44	0.22	0.047	metabolites	European	27005778
Mineral and other dietary supplements: None of the above	-0.22	0.11	0.0471	ukbb	European	unpublished
Triglycerides	-0.18	0.09	0.0472	lipids	European	26831199
Chronic Kidney Disease	-0.43	0.22	0.0472	kidney	Mixed	20686565
Medication for pain relief_ constipation_ heartburn: None of the above	-0.16	0.08	0.0473	ukbb	European	unpublished
Non-cancer illness code_ self-reported: angina	0.19	0.1	0.0473	ukbb	European	unpublished
Job involves mainly walking or standing	-0.17	0.08	0.0478	ukbb	European	unpublished
Former alcohol drinker	0.33	0.17	0.0483	ukbb	European	unpublished
Fasting proinsulin	-0.36	0.19	0.0494	glycemic	European	20081858
Diagnoses - main ICD10: R31 Unspecified haematuria	0.64	0.33	0.0513	ukbb	European	unpublished
Difference in height between childhood and adulthood; age 8	-0.31	0.16	0.0516	anthropometric	European	23449627
Risk taking	0.14	0.07	0.0516	ukbb	European	unpublished
Trunk predicted mass	-0.1	0.05	0.0531	ukbb	European	unpublished
Guilty feelings	0.18	0.09	0.0533	ukbb	European	unpublished
Number of operations_ self-reported	0.19	0.1	0.0534	ukbb	European	unpublished
Difficulty not smoking for 1 day	0.31	0.16	0.0534	ukbb	European	unpublished
Frequency of tiredness / lethargy in last 2 weeks	0.15	0.08	0.0538	ukbb	European	unpublished
Trunk fat-free mass	-0.1	0.05	0.054	ukbb	European	unpublished
Schizophrenia	0.12	0.06	0.0554	psychiatric	Mixed	25056061
Vascular/heart problems diagnosed by doctor: Angina	0.19	0.1	0.056	ukbb	European	unpublished
Neuroticism	0.2	0.11	0.0567	personality	European	27089181
Illnesses of mother: High blood pressure	0.17	0.09	0.0577	ukbb	European	unpublished
Fractured bone site(s): Ankle	0.34	0.18	0.0579	ukbb	European	unpublished
Time spent driving	-0.19	0.1	0.0591	ukbb	European	unpublished
Number of incorrect matches in round	0.18	0.1	0.0598	ukbb	European	unpublished
Relative age of first facial hair	-0.15	0.08	0.062	ukbb	European	unpublished
Pain type(s) experienced in last month: None of the above	-0.15	0.08	0.0633	ukbb	European	unpublished
PGC cross-disorder analysis	0.19	0.1	0.0638	psychiatric	European	23453885
Non-cancer illness code_ self-reported: varicose veins	0.38	0.21	0.0675	ukbb	European	unpublished
Diagnoses - main ICD10: R55 Syncope and collapse	0.35	0.19	0.0685	ukbb	European	unpublished
Illness_ injury_ bereavement_ stress in last 2 years: Financial difficulties	0.16	0.09	0.0736	ukbb	European	unpublished
Non-cancer illness code_ self-reported: deep venous thrombosis (dvt)	0.29	0.16	0.0737	ukbb	European	unpublished
Blood clot_ DVT_ bronchitis_ emphysema_ asthma_ rhinitis_ eczema_ allergy diagnosed by doctor: None of the above	-0.13	0.07	0.0764	ukbb	European	unpublished
Omega-3 fatty acids	-0.27	0.16	0.0777	metabolites	European	27005778
Transferrin	-0.3	0.17	0.0797	metal	European	25352340
FEV1/FVC	-0.18	0.1	0.0799	lung_function	European	unpublished
Fluid intelligence score	0.13	0.07	0.0801	ukbb	European	unpublished
Ever manic/hyper for 2 days	0.32	0.18	0.0808	ukbb	European	unpublished
Average weekly spirits intake	-0.2	0.11	0.0818	ukbb	European	unpublished
Non-cancer illness code_ self-reported: hiatus hernia	0.28	0.16	0.0826	ukbb	European	unpublished
Wheeze or whistling in the chest in last year	0.14	0.08	0.084	ukbb	European	unpublished
Reason for reducing amount of alcohol drunk: Health precaution	0.22	0.13	0.0845	ukbb	European	unpublished
Health satisfaction	0.16	0.1	0.087	ukbb	European	unpublished
Total cholesterol in HDL	-0.37	0.22	0.0872	metabolites	European	27005778
Non-cancer illness code_ self-reported: back problem	0.33	0.19	0.0872	ukbb	European	unpublished
Mouth/teeth dental problems: Mouth ulcers	0.16	0.1	0.0883	ukbb	European	unpublished
Illnesses of siblings: Diabetes	-0.22	0.13	0.089	ukbb	European	unpublished
Number of full sisters	0.2	0.12	0.0905	ukbb	European	unpublished
Non-cancer illness code_ self-reported: hypertension	0.11	0.07	0.0925	ukbb	European	unpublished
Fasting glucose main effect	-0.19	0.12	0.0928	glycemic	European	22581228
Loneliness_ isolation	0.15	0.09	0.0936	ukbb	European	unpublished
Illnesses of father: None of the above (group 2)	-0.26	0.16	0.0951	ukbb	European	unpublished
Hair/balding pattern: Pattern 2	0.17	0.1	0.0966	ukbb	European	unpublished
Urate	-0.14	0.08	0.0974	other	European	23263486
Medication for pain relief_ constipation_ heartburn: Laxatives (e.g. Dulcolax_ Senokot)	0.23	0.14	0.0987	ukbb	European	unpublished
Diagnoses - main ICD10: N19 Unspecified renal failure	-0.48	0.29	0.0992	ukbb	European	unpublished
Phospholipids in medium HDL	-0.34	0.21	0.0994	metabolites	European	27005778
Chest pain or discomfort	0.15	0.09	0.1006	ukbb	European	unpublished
Underlying (primary) cause of death: ICD10: J84.1 Other interstitial pulmonary diseases with fibrosis	-0.48	0.29	0.1039	ukbb	European	unpublished
Bipolar disorder	0.18	0.11	0.1041	psychiatric	European	21926972
Mineral and other dietary supplements: Fish oil (including cod liver oil)	0.17	0.1	0.1052	ukbb	European	unpublished
Concentration of medium HDL particles	-0.36	0.23	0.1063	metabolites	European	27005778
Pulse rate	-0.13	0.08	0.1076	ukbb	European	unpublished
Intelligence	0.13	0.08	0.1094	cognitive	European	28530673
Total lipids in medium HDL	-0.38	0.24	0.1125	metabolites	European	27005778
Chest pain or discomfort walking normally	0.24	0.15	0.1129	ukbb	European	unpublished
Eye problems/disorders: Glaucoma	0.24	0.15	0.1138	ukbb	European	unpublished
Nervous feelings	0.13	0.08	0.1153	ukbb	European	unpublished
Illnesses of mother: Heart disease	0.19	0.12	0.1169	ukbb	European	unpublished
Transport type for commuting to job workplace: Walk	0.24	0.15	0.1181	ukbb	European	unpublished
Sodium in urine	-0.12	0.08	0.1182	ukbb	European	unpublished
Eczema	-0.29	0.18	0.1192	autoimmune	Mixed	26482879
Concentration of large HDL particles	-0.29	0.18	0.1194	metabolites	European	27005778
Non-cancer illness code_ self-reported: iron deficiency anaemia	0.35	0.22	0.1196	ukbb	European	unpublished
Total lipids in large HDL	-0.29	0.19	0.1208	metabolites	European	27005778
Leptin_not_adjBMI	-0.22	0.14	0.121	hormone	European	26833098
Non-cancer illness code_ self-reported: glaucoma	0.21	0.14	0.1226	ukbb	European	unpublished
Phospholipids in large HDL	-0.29	0.19	0.1239	metabolites	European	27005778
Hair/balding pattern: Pattern 3	-0.15	0.1	0.1245	ukbb	European	unpublished
Wears glasses or contact lenses	-0.18	0.12	0.1257	ukbb	European	unpublished
Ever vs never smoked	0.16	0.1	0.1262	smoking_behaviour	European	20418890
Leucine	-0.37	0.24	0.127	metabolites	European	27005778
Types of transport used (excluding work): Cycle	0.16	0.1	0.1279	ukbb	European	unpublished
Exposure to tobacco smoke at home	0.21	0.14	0.1284	ukbb	European	unpublished
Non-cancer illness code_ self-reported: osteoporosis	0.19	0.13	0.1287	ukbb	European	unpublished
Alcohol intake versus 10 years previously	-0.15	0.1	0.1287	ukbb	European	unpublished
Diagnoses - main ICD10: J22 Unspecified acute lower respiratory infection	0.51	0.33	0.1288	ukbb	European	unpublished
Neuroticism	0.28	0.18	0.1304	personality	European	24828478
Depressive symptoms	0.14	0.09	0.131	psychiatric	European	27089181
Diagnoses - main ICD10: L03 Cellulitis	0.3	0.2	0.1322	ukbb	European	unpublished
College completion	0.14	0.09	0.1326	education	European	23722424
Insomnia	0.19	0.13	0.134	sleeping	European	28604731
Childhood IQ	0.19	0.13	0.1343	education	European	23358156
Financial situation satisfaction	0.17	0.12	0.1404	ukbb	European	unpublished
Frequency of unenthusiasm / disinterest in last 2 weeks	0.14	0.09	0.1423	ukbb	European	unpublished
Had other major operations	0.18	0.13	0.1439	ukbb	European	unpublished
Townsend deprivation index at recruitment	0.13	0.09	0.1451	ukbb	European	unpublished
Excessive daytime sleepiness	-0.16	0.11	0.1454	sleeping	European	27992416
Non-cancer illness code_ self-reported: muscle or soft tissue injuries	0.42	0.29	0.1459	ukbb	European	unpublished
Why stopped smoking: None of the above	-0.21	0.14	0.147	ukbb	European	unpublished
Illnesses of father: Lung cancer	0.18	0.13	0.1509	ukbb	European	unpublished
Concentration of chylomicrons and largest VLDL particles	-0.3	0.21	0.152	metabolites	European	27005778
Omega-9 and saturated fatty acids	-0.39	0.27	0.1532	metabolites	European	27005778
Diagnoses - main ICD10: G56 Mononeuropathies of upper limb	-0.17	0.12	0.1536	ukbb	European	unpublished
Other eye problems	0.22	0.15	0.1542	ukbb	European	unpublished
Taking other prescription medications	0.12	0.09	0.1547	ukbb	European	unpublished
Illnesses of father: High blood pressure	0.16	0.11	0.155	ukbb	European	unpublished
Cholesterol esters in large HDL	-0.27	0.19	0.1566	metabolites	European	27005778
Diagnoses - main ICD10: N92 Excessive_ frequent and irregular menstruation	0.22	0.16	0.1587	ukbb	European	unpublished
Medication for cholesterol_ blood pressure or diabetes: None of the above	-0.11	0.08	0.159	ukbb	European	unpublished
Neo-openness to experience	0.32	0.22	0.1607	personality	European	21173776
Apolipoprotein A-I	-0.37	0.26	0.1621	metabolites	European	27005778
Cancer code_ self-reported: breast cancer	0.24	0.17	0.1639	ukbb	European	unpublished
Diagnoses - main ICD10: S52 Fracture of forearm	-0.21	0.15	0.1652	ukbb	European	unpublished
Cholesterol esters in medium HDL	-0.41	0.3	0.166	metabolites	European	27005778
Happiness	0.15	0.11	0.1661	ukbb	European	unpublished
Cancer code_ self-reported: prostate cancer	0.23	0.16	0.1663	ukbb	European	unpublished
Phospholipids in large VLDL	-0.24	0.18	0.171	metabolites	European	27005778
Drive faster than motorway speed limit	-0.11	0.08	0.1712	ukbb	European	unpublished
Hearing difficulty/problems: Yes	-0.12	0.09	0.1716	ukbb	European	unpublished
Mineral and other dietary supplements: Calcium	0.17	0.12	0.1726	ukbb	European	unpublished
Impedance of leg (right)	0.08	0.06	0.1738	ukbb	European	unpublished
Diagnoses - main ICD10: K35 Acute appendicitis	-0.36	0.26	0.1738	ukbb	European	unpublished
Alzheimers disease	-0.33	0.24	0.1742	neurological	European	24162737
Number of cigarettes previously smoked daily	-0.14	0.1	0.1745	ukbb	European	unpublished
Total cholesterol in large HDL	-0.26	0.19	0.1746	metabolites	European	27005778
Maximum heart rate during fitness test	-0.19	0.14	0.1748	ukbb	European	unpublished
Number of days/week of vigorous physical activity 10+ minutes	0.12	0.09	0.1754	ukbb	European	unpublished
Triglycerides in chylomicrons and largest VLDL particles	-0.26	0.19	0.1764	metabolites	European	27005778
Glucose	-0.21	0.15	0.1795	metabolites	European	27005778
Number of treatments/medications taken	0.09	0.07	0.1797	ukbb	European	unpublished
Duration of light DIY	-0.14	0.11	0.1815	ukbb	European	unpublished
Illness_ injury_ bereavement_ stress in last 2 years: Marital separation/divorce	0.28	0.21	0.1821	ukbb	European	unpublished
Current employment status: Unable to work because of sickness or disability	0.13	0.1	0.1842	ukbb	European	unpublished
Non-cancer illness code_ self-reported: polio / poliomyelitis	-0.41	0.31	0.1843	ukbb	European	unpublished
Non-cancer illness code_ self-reported: cholelithiasis/gall stones	0.21	0.16	0.1861	ukbb	European	unpublished
Vascular/heart problems diagnosed by doctor: High blood pressure	0.08	0.06	0.1868	ukbb	European	unpublished
Serumurate overweight	-0.13	0.1	0.1912	uric_acid	European	25811787
FEV1/FVC	-0.08	0.06	0.1912	lung_function	European	unpublished
Cancer code_ self-reported: basal cell carcinoma	0.18	0.14	0.1912	ukbb	European	unpublished
Sitting height	-0.07	0.05	0.1917	ukbb	European	unpublished
Frequency of stair climbing in last 4 weeks	0.12	0.09	0.1932	ukbb	European	unpublished
Medication for cholesterol_ blood pressure or diabetes: Blood pressure medication	0.11	0.09	0.1965	ukbb	European	unpublished
Suffer from nerves	0.12	0.09	0.1972	ukbb	European	unpublished
Mono-unsaturated fatty acids	-0.28	0.22	0.1973	metabolites	European	27005778
Non-cancer illness code_ self-reported: uterine fibroids	-0.21	0.16	0.1984	ukbb	European	unpublished
Diagnoses - main ICD10: K22 Other diseases of oesophagus	0.3	0.23	0.1989	ukbb	European	unpublished
Years of schooling (proxy cognitive performance)	0.11	0.09	0.2	education	European	25201988
Diagnoses - main ICD10: M67 Other disorders of synovium and tendon	-0.47	0.37	0.2028	ukbb	European	unpublished
Potassium in urine	-0.11	0.09	0.2031	ukbb	European	unpublished
Current employment status: Retired	-0.18	0.15	0.2032	ukbb	European	unpublished
Types of transport used (excluding work): Walk	0.13	0.1	0.2038	ukbb	European	unpublished
Diagnoses - main ICD10: R69 Unknown and unspecified causes of morbidity	0.27	0.21	0.2043	ukbb	European	unpublished
Glycoprotein acetyls; mainly a1-acid glycoprotein	-0.24	0.19	0.2045	metabolites	European	27005778
Ever smoked	0.09	0.07	0.205	ukbb	European	unpublished
Diagnoses - main ICD10: I20 Angina pectoris	-0.19	0.15	0.2056	ukbb	European	unpublished
Alanine	-0.22	0.17	0.2058	metabolites	European	27005778
Non-cancer illness code_ self-reported: high cholesterol	0.1	0.08	0.2089	ukbb	European	unpublished
18:2 linoleic acid (LA)	-0.3	0.24	0.2103	metabolites	European	27005778
Diagnoses - main ICD10: C50 Malignant neoplasm of breast	0.21	0.17	0.2106	ukbb	European	unpublished
Non-cancer illness code_ self-reported: pernicious anaemia	-0.28	0.22	0.2114	ukbb	European	unpublished
Duration of heavy DIY	0.15	0.12	0.2115	ukbb	European	unpublished
Free cholesterol in large HDL	-0.23	0.19	0.2135	metabolites	European	27005778
Impedance of leg (left)	0.07	0.06	0.2148	ukbb	European	unpublished
Years of schooling 2013	0.12	0.1	0.2153	education	European	23722424
Diagnoses - main ICD10: R07 Pain in throat and chest	0.14	0.12	0.2164	ukbb	European	unpublished
Number of depression episodes	0.31	0.25	0.2177	ukbb	European	unpublished
Total cholesterol in medium HDL	-0.32	0.26	0.2192	metabolites	European	27005778
Forearm Bone mineral density	-0.43	0.35	0.2192	bone	Mixed	26367794
Triglycerides in large VLDL	-0.21	0.17	0.2201	metabolites	European	27005778
Ever taken oral contraceptive pill	-0.17	0.14	0.223	ukbb	European	unpublished
Major depressive disorder	0.18	0.15	0.2239	psychiatric	European	22472876
Types of physical activity in last 4 weeks: Light DIY (eg: pruning_ watering the lawn)	0.11	0.09	0.224	ukbb	European	unpublished
Qualifications: Other professional qualifications eg: nursing_ teaching	0.1	0.08	0.2257	ukbb	European	unpublished
Total lipids in small HDL	-0.29	0.24	0.2292	metabolites	European	27005778
Medication for cholesterol_ blood pressure_ diabetes_ or take exogenous hormones: Blood pressure medication	0.09	0.07	0.2302	ukbb	European	unpublished
Free cholesterol in medium HDL	-0.25	0.21	0.2305	metabolites	European	27005778
Vascular/heart problems diagnosed by doctor: None of the above	-0.07	0.06	0.2307	ukbb	European	unpublished
Diagnoses - main ICD10: J44 Other chronic obstructive pulmonary disease	0.26	0.22	0.2308	ukbb	European	unpublished
Non-cancer illness code_ self-reported: gastro-oesophageal reflux (gord) / gastric reflux	0.16	0.13	0.2328	ukbb	European	unpublished
Urinary albumin-to-creatinine ratio (non-diabetes)	0.18	0.15	0.2342	kidney	European	26631737
Maternal smoking around birth	-0.09	0.08	0.2351	ukbb	European	unpublished
Family relationship satisfaction	0.12	0.1	0.2361	ukbb	European	unpublished
Medication for pain relief_ constipation_ heartburn: Omeprazole (e.g. Zanprol)	0.13	0.11	0.2382	ukbb	European	unpublished
Past tobacco smoking	-0.08	0.07	0.2403	ukbb	European	unpublished
Non-cancer illness code_ self-reported: osteoarthritis	-0.13	0.11	0.2504	ukbb	European	unpublished
Smoking status: Current	0.09	0.08	0.2507	ukbb	European	unpublished
HOMA-B	-0.2	0.17	0.2512	glycemic	European	20081858
Forced vital capacity	0.06	0.06	0.2522	lung_function	European	unpublished
Forced Vital capacity(FVC)	0.12	0.1	0.253	lung_function	European	26635082
HDL cholesterol	0.11	0.09	0.2553	lipids	European	20686565
Qualifications: CSEs or equivalent	-0.12	0.1	0.2557	ukbb	European	unpublished
Frequency of travelling from home to job workplace	-0.17	0.15	0.2557	ukbb	European	unpublished
Impedance of whole body	0.06	0.05	0.257	ukbb	European	unpublished
Mean Thalamus	0.2	0.18	0.2576	brain_volume	European	25607358
Diagnoses - main ICD10: M24 Other specific joint derangements	0.3	0.27	0.2577	ukbb	European	unpublished
Type of tobacco previously smoked: Cigars or pipes	0.28	0.25	0.2581	ukbb	European	unpublished
Pain type(s) experienced in last month: Hip pain	0.11	0.1	0.2601	ukbb	European	unpublished
Smoking Initiation	0.17	0.16	0.2618	smoking_behaviour	European	30617275
Non-cancer illness code_ self-reported: nasal polyps	0.26	0.23	0.2633	ukbb	European	unpublished
Rheumatoid Arthritis	0.12	0.11	0.2634	autoimmune	European	24390342
Glutamine	-0.23	0.21	0.2663	metabolites	European	27005778
FEV1/FVC	-0.07	0.06	0.267	lung_function	European	unpublished
Pack Years	-0.3	0.27	0.2684	smoking_behaviour	European	30617275
Transport type for commuting to job workplace: Car/motor vehicle	-0.14	0.13	0.2687	ukbb	European	unpublished
Diagnoses - main ICD10: N32 Other disorders of bladder	-0.24	0.22	0.2688	ukbb	European	unpublished
Number of live births	0.1	0.09	0.2697	ukbb	European	unpublished
Shortness of breath walking on level ground	0.13	0.12	0.2723	ukbb	European	unpublished
Diagnoses - main ICD10: H25 Senile cataract	0.28	0.26	0.2728	ukbb	European	unpublished
Long-standing illness_ disability or infirmity	0.08	0.07	0.2734	ukbb	European	unpublished
Qualifications: NVQ or HND or HNC or equivalent	-0.15	0.14	0.2734	ukbb	European	unpublished
Diagnoses - main ICD10: S09 Other and unspecified injuries of head	-0.24	0.22	0.2751	ukbb	European	unpublished
Non-cancer illness code_ self-reported: type 2 diabetes	-0.21	0.19	0.2756	ukbb	European	unpublished
Parents age at death	-0.2	0.18	0.2758	aging	European	27015805
Phospholipids in very large HDL	-0.24	0.22	0.277	metabolites	European	27005778
22:6 docosahexaenoic acid	-0.21	0.19	0.2773	metabolites	European	27005778
Ever used hormone-replacement therapy (HRT)	0.11	0.1	0.2784	ukbb	European	unpublished
Frequency of other exercises in last 4 weeks	0.14	0.13	0.2787	ukbb	European	unpublished
Non-cancer illness code_ self-reported: retinal detachment	0.26	0.24	0.2789	ukbb	European	unpublished
HbA1C	-0.17	0.16	0.2794	glycemic	European	20858683
Illness_ injury_ bereavement_ stress in last 2 years: Serious illness_ injury or assault to yourself	0.14	0.13	0.2797	ukbb	European	unpublished
Illnesses of father: Chronic bronchitis/emphysema	0.12	0.11	0.2854	ukbb	European	unpublished
Femoral Neck bone mineral density	-0.12	0.11	0.2866	bone	Mixed	26367794
Worry too long after embarrassment	0.08	0.08	0.2872	ukbb	European	unpublished
Former vs Current smoker	-0.18	0.16	0.2879	smoking_behaviour	European	20418890
Valine	-0.23	0.21	0.2882	metabolites	European	27005778
Diagnoses - main ICD10: R04 Haemorrhage from respiratory passages	0.32	0.3	0.2883	ukbb	European	unpublished
Standing height	-0.05	0.05	0.2884	ukbb	European	unpublished
Diabetes diagnosed by doctor	-0.09	0.09	0.2907	ukbb	European	unpublished
Current employment status: Looking after home and/or family	-0.22	0.21	0.292	ukbb	European	unpublished
Triglycerides in very large VLDL	-0.18	0.17	0.2924	metabolites	European	27005778
Diagnoses - main ICD10: O75 Other complications of labour and delivery_ not elsewhere classified	0.29	0.27	0.2935	ukbb	European	unpublished
Non-cancer illness code_ self-reported: chronic obstructive airways disease/copd	0.21	0.2	0.294	ukbb	European	unpublished
Duration of strenuous sports	-0.2	0.19	0.2941	ukbb	European	unpublished
Morning/evening person (chronotype)	-0.07	0.07	0.2948	ukbb	European	unpublished
Diagnoses - main ICD10: D25 Leiomyoma of uterus	-0.19	0.18	0.2957	ukbb	European	unpublished
Mouth/teeth dental problems: Loose teeth	0.13	0.13	0.2977	ukbb	European	unpublished
Forced vital capacity	0.06	0.06	0.2997	lung_function	European	unpublished
Fed-up feelings	0.08	0.08	0.3001	ukbb	European	unpublished
Mean Caudate	0.14	0.14	0.3006	brain_volume	European	25607358
Illnesses of mother: None of the above (group 1)	-0.12	0.12	0.3007	ukbb	European	unpublished
Celiac disease	0.16	0.15	0.301	autoimmune	European	20190752
Non-cancer illness code_ self-reported: rheumatoid arthritis	0.21	0.2	0.3021	ukbb	European	unpublished
Child birth weight	0.13	0.13	0.3079	anthropometric	European	23202124
Mineral and other dietary supplements: Zinc	0.14	0.14	0.3088	ukbb	European	unpublished
Own birth weight (fetal effect) adjusted for maternal genotype	0.09	0.09	0.3089	anthropometric	European	31043758
Medication for cholesterol_ blood pressure or diabetes: Cholesterol lowering medication	0.08	0.08	0.3098	ukbb	European	unpublished
Illnesses of mother: None of the above (group 2)	-0.16	0.16	0.3113	ukbb	European	unpublished
Frequency of heavy DIY in last 4 weeks	-0.15	0.15	0.3121	ukbb	European	unpublished
Sleep duration	-0.11	0.11	0.3142	sleeping	European	27494321
Average weekly red wine intake	0.09	0.09	0.3147	ukbb	European	unpublished
Lung cancer (squamous cell)	-0.25	0.25	0.3177	cancer	European	24880342
Average weekly champagne plus white wine intake	-0.11	0.11	0.3193	ukbb	European	unpublished
Mouth/teeth dental problems: Bleeding gums	0.12	0.12	0.3206	ukbb	European	unpublished
Mean diameter for HDL particles	-0.18	0.19	0.3219	metabolites	European	27005778
Fathers age at death	-0.09	0.09	0.3224	ukbb	European	unpublished
Phospholipids in chylomicrons and largest VLDL particles	-0.18	0.18	0.3256	metabolites	European	27005778
Illnesses of mother: Diabetes	-0.11	0.11	0.3273	ukbb	European	unpublished
Non-cancer illness code_ self-reported: sleep apnoea	0.24	0.25	0.3302	ukbb	European	unpublished
Acetoacetate	0.2	0.2	0.3336	metabolites	European	27005778
Tyrosine	-0.19	0.19	0.3337	metabolites	European	27005778
Comparative height size at age 10	0.05	0.06	0.3338	ukbb	European	unpublished
Impedance of arm (right)	0.05	0.05	0.334	ukbb	European	unpublished
Tinnitus: Yes_ now some of the time	0.27	0.28	0.3344	ukbb	European	unpublished
Idiopathic pulmonary fibrosis	-0.31	0.32	0.341	lung_function	European	29066090
Non-cancer illness code_ self-reported: pneumothorax	0.23	0.24	0.3439	ukbb	European	unpublished
Falls in the last year	0.08	0.08	0.3448	ukbb	European	unpublished
Smoking status: Previous	0.07	0.08	0.3507	ukbb	European	unpublished
Diagnoses - main ICD10: I83 Varicose veins of lower extremities	0.11	0.12	0.354	ukbb	European	unpublished
Citrate	0.18	0.19	0.3568	metabolites	European	27005778
Illness_ injury_ bereavement_ stress in last 2 years: Serious illness_ injury or assault of a close relative	0.15	0.16	0.3575	ukbb	European	unpublished
Diagnoses - main ICD10: E04 Other non-toxic goitre	0.18	0.2	0.3578	ukbb	European	unpublished
Non-cancer illness code_ self-reported: psoriasis	-0.14	0.15	0.3591	ukbb	European	unpublished
Number of unsuccessful stop-smoking attempts	-0.14	0.16	0.3615	ukbb	European	unpublished
Serum total triglycerides	-0.15	0.17	0.3621	metabolites	European	27005778
Total cholesterol in large LDL	0.21	0.23	0.3624	metabolites	European	27005778
Fathers age at death	-0.14	0.16	0.3641	aging	European	27015805
Prospective memory result	-0.1	0.11	0.365	ukbb	European	unpublished
Types of physical activity in last 4 weeks: None of the above	-0.09	0.1	0.3663	ukbb	European	unpublished
Diagnoses - main ICD10: I84 Haemorrhoids	-0.14	0.16	0.3678	ukbb	European	unpublished
Diagnoses - main ICD10: K52 Other non-infective gastro-enteritis and colitis	-0.2	0.23	0.3686	ukbb	European	unpublished
No-wear time bias adjusted acceleration standard deviation	0.1	0.11	0.3691	ukbb	European	unpublished
Adiponectin	0.14	0.15	0.3697	cardiometabolic	Mixed	22479202
Non-cancer illness code_ self-reported: kidney stone/ureter stone/bladder stone	-0.14	0.16	0.3715	ukbb	European	unpublished
Peak expiratory flow (PEF)	-0.07	0.08	0.3718	ukbb	European	unpublished
Exposure to tobacco smoke outside home	0.08	0.09	0.3722	ukbb	European	unpublished
Non-cancer illness code_ self-reported: hayfever/allergic rhinitis	-0.1	0.11	0.374	ukbb	European	unpublished
Impedance of arm (left)	0.04	0.05	0.3778	ukbb	European	unpublished
Types of physical activity in last 4 weeks: Other exercises (eg: swimming_ cycling_ keep fit_ bowling)	0.07	0.08	0.3782	ukbb	European	unpublished
Total lipids in very large HDL	-0.25	0.28	0.3789	metabolites	European	27005778
Diagnoses - main ICD10: K21 Gastro-oesophageal reflux disease	0.16	0.18	0.3799	ukbb	European	unpublished
Diagnoses - main ICD10: K57 Diverticular disease of intestine	-0.11	0.12	0.3801	ukbb	European	unpublished
Mean Hippocampus	0.19	0.21	0.3802	brain_volume	European	25607358
Birth weight	0.06	0.07	0.3817	ukbb	European	unpublished
Bilateral oophorectomy (both ovaries removed)	0.13	0.15	0.3867	ukbb	European	unpublished
Forced vital capacity (FVC)	0.05	0.06	0.387	ukbb	European	unpublished
Waist circumference	-0.06	0.07	0.3905	anthropometric	European	25673412
Diagnoses - main ICD10: K60 Fissure and fistula of anal and rectal regions	0.15	0.17	0.3905	ukbb	European	unpublished
Triglycerides in small VLDL	-0.16	0.19	0.3913	metabolites	European	27005778
Time from waking to first cigarette	0.15	0.18	0.3994	ukbb	European	unpublished
Had menopause	0.13	0.15	0.4005	ukbb	European	unpublished
Illnesses of father: Diabetes	-0.11	0.13	0.4019	ukbb	European	unpublished
Forced vital capacity	0.08	0.09	0.4022	lung_function	European	unpublished
Nap during day	-0.06	0.07	0.4025	ukbb	European	unpublished
Total Cholesterol	-0.07	0.08	0.4047	lipids	European	20686565
Total cholesterol in IDL	0.18	0.22	0.4083	metabolites	European	27005778
Non-cancer illness code_ self-reported: crohns disease	0.19	0.23	0.4121	ukbb	European	unpublished
Diagnoses - main ICD10: K40 Inguinal hernia	0.1	0.12	0.4137	ukbb	European	unpublished
Free cholesterol in large LDL	0.19	0.23	0.4186	metabolites	European	27005778
Illnesses of siblings: Heart disease	-0.09	0.11	0.419	ukbb	European	unpublished
Transport type for commuting to job workplace: Public transport	0.1	0.12	0.4192	ukbb	European	unpublished
Diagnoses - main ICD10: I30 Acute pericarditis	-0.21	0.26	0.4212	ukbb	European	unpublished
Mean Putamen	-0.11	0.14	0.4273	brain_volume	European	25607358
Concentration of large VLDL particles	-0.13	0.17	0.429	metabolites	European	27005778
Age at last live birth	-0.07	0.09	0.4299	ukbb	European	unpublished
Time spent using computer	-0.05	0.07	0.4321	ukbb	European	unpublished
Diagnoses - main ICD10: R11 Nausea and vomiting	0.25	0.32	0.4321	ukbb	European	unpublished
Squamous cell lung cancer	-0.16	0.21	0.4334	cancer	European	27488534
Attention deficit hyperactivity disorder	0.17	0.22	0.4345	psychiatric	European	20732625
Serum creatinine (non-diabetes)	0.07	0.09	0.4346	kidney	Mixed	26831199
Ratio of bisallylic groups to double bonds	0.1	0.13	0.436	metabolites	European	27005778
Current tobacco smoking	0.06	0.08	0.4361	ukbb	European	unpublished
Child birth length	-0.1	0.13	0.4362	anthropometric	European	25281659
Diagnoses - main ICD10: R10 Abdominal and pelvic pain	-0.11	0.14	0.4362	ukbb	European	unpublished
Concentration of very large HDL particles	-0.21	0.27	0.4384	metabolites	European	27005778
Forced Vital capacity(FVC)	0.07	0.09	0.4385	lung_function	European	28166213
Concentration of medium VLDL particles	-0.12	0.16	0.4388	metabolites	European	27005778
Diagnoses - main ICD10: K20 Oesophagitis	-0.22	0.28	0.4396	ukbb	European	unpublished
Loud music exposure frequency	0.1	0.14	0.4411	ukbb	European	unpublished
Daytime dozing / sleeping (narcolepsy)	-0.06	0.07	0.4455	ukbb	European	unpublished
Femoral neck bone mineral density	-0.07	0.1	0.4457	bone	Mixed	22504420
Heel bone mineral density (BMD) T-score_ automated	-0.05	0.07	0.4465	ukbb	European	unpublished
Had major operations	-0.11	0.14	0.4466	ukbb	European	unpublished
Free cholesterol in large VLDL	-0.13	0.17	0.4486	metabolites	European	27005778
Triglycerides in medium VLDL	-0.14	0.18	0.4509	metabolites	European	27005778
Eye problems/disorders: Diabetes related eye disease	-0.16	0.21	0.4511	ukbb	European	unpublished
Smoking Cessation	0.21	0.27	0.4524	smoking_behaviour	European	30617275
Duration of moderate activity	0.08	0.11	0.4536	ukbb	European	unpublished
Diagnoses - main ICD10: Z09 Follow-up examination after treatment for conditions other than malignant neoplasms	0.16	0.22	0.4554	ukbb	European	unpublished
Ever stopped smoking for 6+ months	0.17	0.22	0.4569	ukbb	European	unpublished
Autism spectrum disorder	-0.1	0.14	0.4597	psychiatric	European	unpublished
Diagnoses - main ICD10: N40 Hyperplasia of prostate	0.14	0.19	0.4598	ukbb	European	unpublished
Diagnoses - main ICD10: F31 Bipolar affective disorder	0.15	0.2	0.4605	ukbb	European	unpublished
Total lipids in large VLDL	-0.12	0.17	0.4681	metabolites	European	27005778
Fractured bone site(s): Wrist	-0.13	0.18	0.4682	ukbb	European	unpublished
Number of cigarettes currently smoked daily (current cigarette smokers)	0.13	0.18	0.4683	ukbb	European	unpublished
Peak expiratory flow	-0.13	0.17	0.4707	lung_function	European	unpublished
Non-cancer illness code_ self-reported: vaginal prolapse/uterine prolapse	-0.13	0.19	0.4716	ukbb	European	unpublished
Waist-to-hip ratio	-0.05	0.07	0.4738	anthropometric	European	25673412
Hearing aid user	-0.1	0.14	0.4738	ukbb	European	unpublished
Diagnoses - main ICD10: S66 Injury of muscle and tendon at wrist and hand level	-0.27	0.39	0.4781	ukbb	European	unpublished
Phospholipids in very large VLDL	-0.13	0.19	0.4783	metabolites	European	27005778
Non-cancer illness code_ self-reported: mania/bipolar disorder/manic depression	0.14	0.19	0.48	ukbb	European	unpublished
Diagnoses - main ICD10: M17 Gonarthrosis [arthrosis of knee]	-0.1	0.14	0.481	ukbb	European	unpublished
Number of older siblings	0.33	0.47	0.483	ukbb	European	unpublished
Diagnoses - main ICD10: I80 Phlebitis and thrombophlebitis	0.12	0.17	0.4831	ukbb	European	unpublished
Birth weight	0.05	0.08	0.4843	anthropometric	European	unpublished
Reason for glasses/contact lenses: For astigmatism	0.1	0.15	0.4843	ukbb	European	unpublished
Sleep duration	-0.05	0.08	0.4843	ukbb	European	26367794
Lumbar Spine bone mineral density	-0.08	0.12	0.4843	bone	Mixed	27680694
Non-cancer illness code_ self-reported: eczema/dermatitis	0.11	0.16	0.485	ukbb	European	unpublished
Ratio of bisallylic groups to total fatty acids	0.1	0.14	0.4852	metabolites	European	27005778
Attention deficit hyperactivity disorder (GC)	0.14	0.2	0.4858	psychiatric	European	27663945
Back pain for 3+ months	0.11	0.15	0.4872	ukbb	European	unpublished
Attention deficit hyperactivity disorder (No GC)	0.14	0.2	0.4881	psychiatric	European	27663945
Mean platelet volume	0.08	0.12	0.4896	haemotological	European	22139419
Pain type(s) experienced in last month: Headache	0.06	0.08	0.49	ukbb	European	unpublished
Cigarettes Per Day	0.1	0.14	0.4902	smoking_behaviour	European	30617275
Lung cancer (all)	-0.11	0.16	0.491	cancer	European	24880342
Diagnoses - main ICD10: I25 Chronic ischaemic heart disease	0.07	0.1	0.492	ukbb	European	unpublished
Forced expiratory volume in 1 second (FEV1)/Forced Vital capacity(FVC)	-0.09	0.13	0.4928	lung_function	European	26635082
Cancer code_ self-reported: malignant melanoma	0.13	0.19	0.4955	ukbb	European	unpublished
Tinnitus: Yes_ but not now_ but have in the past	-0.13	0.2	0.4973	ukbb	European	unpublished
Pulse rate_ automated reading	-0.04	0.06	0.4979	ukbb	European	unpublished
Diagnoses - main ICD10: K80 Cholelithiasis	0.1	0.15	0.5028	ukbb	European	unpublished
Alcohol drinker status: Never	-0.08	0.13	0.5033	ukbb	European	unpublished
Phospholipids in large LDL	0.16	0.24	0.504	metabolites	European	27005778
Illnesses of father: Prostate cancer	0.12	0.18	0.5042	ukbb	European	unpublished
Diagnoses - main ICD10: K51 Ulcerative colitis	0.13	0.2	0.5048	ukbb	European	unpublished
Extreme bmi	0.07	0.1	0.5082	anthropometric	European	23563607
Serum cystatin c	0.07	0.11	0.5144	kidney	Mixed	26831199
Leg pain on walking	-0.08	0.12	0.5149	ukbb	European	unpublished
Pain type(s) experienced in last month: Knee pain	0.05	0.08	0.516	ukbb	European	unpublished
Triglycerides in small HDL	-0.16	0.25	0.5162	metabolites	European	27005778
Number of days/week of moderate physical activity 10+ minutes	0.05	0.08	0.5178	ukbb	European	unpublished
Diagnoses - main ICD10: J33 Nasal polyp	-0.17	0.26	0.5199	ukbb	European	unpublished
Age started oral contraceptive pill	0.07	0.1	0.522	ukbb	European	unpublished
Sitting height ratio	0.08	0.13	0.5253	anthropometric	European	25865494
Father still alive	0.12	0.19	0.5258	ukbb	European	unpublished
Serum creatinine	0.05	0.08	0.5278	kidney	Mixed	26831199
Birth weight of first child	0.05	0.08	0.5299	ukbb	European	unpublished
Medication for cholesterol_ blood pressure or diabetes: Insulin	-0.12	0.2	0.53	ukbb	European	unpublished
Pulse wave reflection index	0.07	0.11	0.5334	ukbb	European	unpublished
Own birth weight	0.04	0.06	0.5336	anthropometric	European	31043758
Cholesterol esters in large LDL	0.13	0.22	0.5344	metabolites	European	27005778
Number of pregnancy terminations	0.1	0.15	0.5356	ukbb	European	unpublished
Qualifications: None of the above	-0.04	0.07	0.5368	ukbb	European	unpublished
Non-cancer illness code_ self-reported: malabsorption/coeliac disease	0.17	0.28	0.5388	ukbb	European	unpublished
Duration of fitness test	0.15	0.25	0.5393	ukbb	European	unpublished
Asthma	0.09	0.15	0.542	autoimmune	European	17611496
Total lipids in medium VLDL	-0.1	0.16	0.5432	metabolites	European	27005778
Non-cancer illness code_ self-reported: diabetes	-0.05	0.09	0.5433	ukbb	European	unpublished
Noisy workplace	-0.07	0.11	0.5438	ukbb	European	unpublished
Average number of methylene groups per a double bond	-0.1	0.16	0.5466	metabolites	European	27005778
Overall health rating	0.04	0.07	0.5469	ukbb	European	unpublished
Leptin_adjBMI	-0.1	0.16	0.5475	hormone	European	26833098
Qualifications: O levels/GCSEs or equivalent	0.05	0.09	0.5476	ukbb	European	unpublished
Blood clot_ DVT_ bronchitis_ emphysema_ asthma_ rhinitis_ eczema_ allergy diagnosed by doctor: Hayfever_ allergic rhinitis or eczema	0.05	0.08	0.5482	ukbb	European	unpublished
Ever unenthusiastic/disinterested for a whole week	0.06	0.1	0.5504	ukbb	European	unpublished
Ever depressed for a whole week	-0.07	0.11	0.5557	ukbb	European	unpublished
Alcohol usually taken with meals	0.05	0.08	0.5571	ukbb	European	unpublished
Diagnoses - main ICD10: G47 Sleep disorders	0.11	0.19	0.5572	ukbb	European	unpublished
Mean diameter for LDL particles	0.13	0.22	0.5615	metabolites	European	27005778
Total cholesterol in large VLDL	-0.1	0.18	0.5617	metabolites	European	27005778
Total lipids in IDL	0.12	0.21	0.5637	metabolites	European	27005778
Diagnoses - main ICD10: M54 Dorsalgia	-0.09	0.16	0.566	ukbb	European	unpublished
Diagnoses - main ICD10: K50 Crohns disease [regional enteritis]	0.11	0.18	0.567	ukbb	European	unpublished
Diagnoses - main ICD10: R14 Flatulence and related conditions	0.13	0.22	0.5679	ukbb	European	unpublished
Non-cancer illness code_ self-reported: hypopituitarism	-0.52	0.92	0.5688	ukbb	European	unpublished
Mothers age at death	-0.08	0.13	0.5699	ukbb	European	unpublished
Phospholipids in medium VLDL	-0.1	0.18	0.574	metabolites	European	27005778
Illnesses of mother: Breast cancer	-0.08	0.14	0.5769	ukbb	European	unpublished
Fracture resulting from simple fall	0.1	0.19	0.5802	ukbb	European	unpublished
Age of first birth	-0.04	0.08	0.5821	reproductive	European	27798627
Offspring birth weight	-0.05	0.09	0.584	anthropometric	European	31043758
Breastfed as a baby	-0.06	0.11	0.5847	ukbb	European	unpublished
Forced expiratory volume in 1 second	-0.05	0.09	0.5953	lung_function	European	unpublished
Average number of double bonds in a fatty acid chain	0.09	0.16	0.5956	metabolites	European	27005778
Frequency of light DIY in last 4 weeks	0.07	0.13	0.5959	ukbb	European	unpublished
Diagnoses - main ICD10: M72 Fibroblastic disorders	0.07	0.13	0.596	ukbb	European	unpublished
Total lipids in chylomicrons and largest VLDL particles	-0.1	0.18	0.5973	metabolites	European	27005778
Mouth/teeth dental problems: Dentures	-0.05	0.09	0.5983	ukbb	European	unpublished
Forced vital capacity (FVC)_ Best measure	0.03	0.06	0.599	ukbb	European	unpublished
Diagnoses - main ICD10: M70 Soft tissue disorders related to use_ overuse and pressure	-0.11	0.2	0.6039	ukbb	European	unpublished
Total lipids in very large VLDL	-0.09	0.17	0.6044	metabolites	European	27005778
Free cholesterol	-0.15	0.29	0.6048	metabolites	European	27005778
Diagnoses - main ICD10: M16 Coxarthrosis [arthrosis of hip]	-0.08	0.16	0.6076	ukbb	European	unpublished
2hr glucose adjusted for BMI	0.1	0.19	0.6091	glycemic	European	20081857
Forced expiratory volume in 1 second (FEV1)	0.04	0.09	0.6116	lung_function	European	28166213
Medication for pain relief_ constipation_ heartburn: Paracetamol	0.04	0.08	0.6151	ukbb	European	unpublished
Average weekly intake of other alcoholic drinks	0.24	0.48	0.6186	ukbb	European	unpublished
Non-cancer illness code_ self-reported: hypothyroidism/myxoedema	-0.04	0.08	0.621	ukbb	European	unpublished
Lung adenocarcinoma	-0.12	0.25	0.6241	cancer	European	27488534
Serum total cholesterol	-0.12	0.25	0.6269	metabolites	European	27005778
Forced expiratory volume in 1-second (FEV1)_ predicted	0.03	0.06	0.63	ukbb	European	unpublished
Total lipids in large LDL	0.11	0.22	0.6316	metabolites	European	27005778
Platelet count	0.05	0.1	0.6317	haemotological	European	22139419
Non-cancer illness code_ self-reported: ankylosing spondylitis	0.17	0.36	0.6326	ukbb	European	unpublished
Illnesses of siblings: None of the above (group 1)	0.04	0.09	0.633	ukbb	European	unpublished
Subjective well being	-0.05	0.11	0.6347	psychiatric	European	27089181
Diagnoses - main ICD10: H26 Other cataract	0.07	0.15	0.6357	ukbb	European	unpublished
Body mass index	0.04	0.08	0.644	anthropometric	European	20935630
Started insulin within one year diagnosis of diabetes	0.08	0.18	0.6447	ukbb	European	unpublished
Non-cancer illness code_ self-reported: enlarged prostate	0.09	0.19	0.6483	ukbb	European	unpublished
Heel bone mineral density (BMD) T-score_ automated (right)	-0.04	0.08	0.6507	ukbb	European	unpublished
Ever had stillbirth_ spontaneous miscarriage or termination	0.07	0.16	0.6535	ukbb	European	unpublished
Knee pain for 3+ months	0.08	0.18	0.6635	ukbb	European	unpublished
Forced expiratory volume in 1 second	0.03	0.06	0.664	lung_function	European	unpublished
Reason for glasses/contact lenses: For short-sightedness_ i.e. only or mainly for distance viewing such as driving_ cinema etc (called myopia)	-0.05	0.11	0.6647	ukbb	European	unpublished
Own birth weight	0.03	0.06	0.6655	anthropometric	Mixed	31043758
Non-cancer illness code_ self-reported: diverticular disease/diverticulitis	-0.06	0.14	0.6664	ukbb	European	unpublished
Mean diameter for VLDL particles	-0.07	0.17	0.6665	metabolites	European	27005778
Doctor diagnosed hayfever or allergic rhinitis	0.05	0.11	0.6691	ukbb	European	unpublished
Extreme waist-to-hip ratio	0.07	0.15	0.6705	anthropometric	European	23563607
Diagnoses - main ICD10: K43 Ventral hernia	0.08	0.18	0.676	ukbb	European	unpublished
Other serious medical condition/disability diagnosed by doctor	0.04	0.1	0.6781	ukbb	European	unpublished
Job involves shift work	-0.05	0.12	0.6798	ukbb	European	unpublished
Illnesses of mother: Chronic bronchitis/emphysema	0.05	0.13	0.6804	ukbb	European	unpublished
Free cholesterol in very large HDL	-0.12	0.3	0.6815	metabolites	European	27005778
Apolipoprotein B	0.08	0.2	0.682	metabolites	European	27005778
Maximum workload during fitness test	-0.06	0.16	0.6825	ukbb	European	unpublished
Medication for pain relief_ constipation_ heartburn: Ibuprofen (e.g. Nurofen)	0.05	0.12	0.6838	ukbb	European	unpublished
Illnesses of mother: Alzheimers disease/dementia	-0.14	0.35	0.6839	ukbb	European	unpublished
Cholesterol esters in medium LDL	0.09	0.21	0.6839	metabolites	European	27005778
Mean Accumbens	0.1	0.24	0.6839	brain_volume	European	25607358
Diagnoses - main ICD10: N81 Female genital prolapse	0.08	0.19	0.6866	ukbb	European	unpublished
Total lipids in very small VLDL	0.07	0.18	0.6872	metabolites	European	27005778
Free cholesterol in medium VLDL	-0.07	0.18	0.6885	metabolites	European	27005778
Phospholipids in very small VLDL	0.08	0.2	0.6887	metabolites	European	27005778
Concentration of IDL particles	0.08	0.21	0.6948	metabolites	European	27005778
Body fat	-0.04	0.11	0.6959	anthropometric	Mixed	26833246
ICV	-0.07	0.19	0.6978	brain_volume	European	25607358
Free cholesterol in IDL	0.08	0.21	0.6996	metabolites	European	27005778
Concentration of large LDL particles	0.08	0.22	0.7014	metabolites	European	27005778
Reproduciblity of spirometry measurement using ERS/ATS criteria	0.06	0.16	0.7035	ukbb	European	unpublished
Mean Pallidum	0.08	0.2	0.7041	brain_volume	European	25607358
Distance between home and job workplace	0.07	0.18	0.7067	ukbb	European	unpublished
Ulcerative colitis	-0.04	0.11	0.7076	autoimmune	European	26192919
Mouth/teeth dental problems: Painful gums	0.06	0.16	0.7076	ukbb	European	unpublished
Diagnoses - main ICD10: I21 Acute myocardial infarction	-0.05	0.15	0.7111	ukbb	European	unpublished
Transport type for commuting to job workplace: Cycle	0.04	0.12	0.7113	ukbb	European	unpublished
Duration of other exercises	0.06	0.17	0.7139	ukbb	European	unpublished
Age at Menopause	-0.04	0.1	0.7165	reproductive	European	26414677
Diagnoses - main ICD10: K44 Diaphragmatic hernia	-0.09	0.24	0.7182	ukbb	European	unpublished
Multiple sclerosis	0.09	0.24	0.7183	autoimmune	European	21833088
Duration of walks	-0.03	0.08	0.7196	ukbb	European	unpublished
Average weekly fortified wine intake	-0.06	0.17	0.7226	ukbb	European	unpublished
Primary sclerosing cholangitis	-0.04	0.11	0.7259	autoimmune	Mixed	27992413
Forced expiratory volume in 1 second (FEV1)/Forced Vital capacity(FVC)	0.04	0.11	0.7277	lung_function	European	21946350
Fractured/broken bones in last 5 years	0.04	0.11	0.7296	ukbb	European	unpublished
Length of menstrual cycle	-0.05	0.15	0.7332	ukbb	European	unpublished
Overweight	0.03	0.08	0.7342	anthropometric	European	23563607
Underlying (primary) cause of death: ICD10: E85.4 Organ-limited amyloidosis	0.21	0.61	0.7364	ukbb	European	unpublished
Non-accidental death in close genetic family	-0.06	0.19	0.7406	ukbb	European	unpublished
Vascular/heart problems diagnosed by doctor: Heart attack	-0.04	0.11	0.7407	ukbb	European	unpublished
Height_2010	0.02	0.06	0.7422	anthropometric	European	20881960
Diagnoses - main ICD10: N20 Calculus of kidney and ureter	-0.06	0.18	0.743	ukbb	European	unpublished
Hearing difficulty/problems with background noise	0.02	0.07	0.749	ukbb	European	unpublished
Forced expiratory volume in 1 second	0.02	0.06	0.7519	lung_function	European	unpublished
Pain type(s) experienced in last month: Pain all over the body	0.05	0.15	0.7524	ukbb	European	unpublished
Total cholesterol in very large HDL	-0.1	0.33	0.7532	metabolites	European	27005778
LDL cholesterol	-0.03	0.1	0.7553	lipids	European	20686565
Diagnoses - main ICD10: M23 Internal derangement of knee	0.05	0.16	0.7579	ukbb	European	unpublished
Pulse wave Arterial Stiffness index	-0.03	0.12	0.7636	ukbb	European	unpublished
Diagnoses - main ICD10: R35 Polyuria	0.08	0.28	0.7652	ukbb	European	unpublished
Non-cancer illness code_ self-reported: heart attack/myocardial infarction	-0.03	0.11	0.7677	ukbb	European	unpublished
Total cholesterol in medium VLDL	-0.05	0.17	0.7679	metabolites	European	27005778
Ever had prostate specific antigen (PSA) test	0.04	0.13	0.7681	ukbb	European	unpublished
Number of full brothers	0.03	0.11	0.7693	ukbb	European	unpublished
Hand grip strength (right)	-0.02	0.06	0.7695	ukbb	European	unpublished
Illnesses of siblings: High blood pressure	-0.03	0.09	0.7702	ukbb	European	unpublished
Mouth/teeth dental problems: None of the above	-0.03	0.1	0.7718	ukbb	European	unpublished
Non-cancer illness code_ self-reported: bone disorder	0.21	0.72	0.7723	ukbb	European	unpublished
Fractured bone site(s): Arm	0.06	0.22	0.7724	ukbb	European	unpublished
Parkinsons disease	-0.03	0.12	0.7731	neurological	European	19915575
Albumin	-0.07	0.23	0.7736	metabolites	European	27005778
Forced expiratory volume in 1 second (FEV1)	0.05	0.18	0.7773	lung_function	European	21946350
Coronary artery disease	-0.02	0.08	0.7815	cardiometabolic	Mixed	26343387
Urinary albumin-to-creatinine ratio	0.04	0.15	0.7818	kidney	European	26631737
Pulse wave peak to peak time	0.03	0.12	0.7831	ukbb	European	unpublished
Diagnoses - main ICD10: E03 Other hypothyroidism	-0.15	0.53	0.7833	ukbb	European	unpublished
Mineral and other dietary supplements: Selenium	-0.05	0.18	0.7848	ukbb	European	unpublished
Tinnitus: Yes_ now most or all of the time	-0.04	0.14	0.7863	ukbb	European	unpublished
Amyotrophic lateral sclerosis	-0.05	0.2	0.7915	neurological	European	27455348
Mouth/teeth dental problems: Toothache	-0.05	0.17	0.7924	ukbb	European	unpublished
Forced expiratory volume in 1 second (FEV1)	0.03	0.11	0.7936	lung_function	European	26635082
Age completed full time education	-0.02	0.08	0.7949	ukbb	European	unpublished
Hand grip strength (left)	0.02	0.06	0.8002	ukbb	European	unpublished
Non-cancer illness code_ self-reported: ulcerative colitis	-0.05	0.19	0.8023	ukbb	European	unpublished
Non-cancer illness code_ self-reported: bladder problem (not cancer)	0.07	0.3	0.8032	ukbb	European	unpublished
Pack years adult smoking as proportion of life span exposed to smoking PREVIEW ONLY	0.02	0.08	0.8101	ukbb	European	unpublished
Number of children fathered	-0.03	0.13	0.8109	ukbb	European	unpublished
Forced expiratory volume in 1-second (FEV1)_ Best measure	-0.01	0.06	0.8113	ukbb	European	unpublished
Infant head circumference	-0.04	0.16	0.8115	anthropometric	European	22504419
Vitamin and mineral supplements: Vitamin A	-0.06	0.25	0.8118	ukbb	European	unpublished
Handedness (chirality/laterality): Left-handed	0.04	0.16	0.8142	ukbb	European	unpublished
Vitamin and mineral supplements: Vitamin E	-0.04	0.17	0.8146	ukbb	European	unpublished
Total cholesterol in LDL	0.05	0.22	0.8153	metabolites	European	27005778
Triglycerides in IDL	0.04	0.18	0.8199	metabolites	European	27005778
Total lipids in medium LDL	0.05	0.21	0.8203	metabolites	European	27005778
Diagnoses - main ICD10: C44 Other malignant neoplasms of skin	0.03	0.15	0.8215	ukbb	European	unpublished
Mineral and other dietary supplements: Glucosamine	0.02	0.1	0.8234	ukbb	European	unpublished
Triglycerides in very large HDL	-0.05	0.21	0.8249	metabolites	European	27005778
Fractured bone site(s): Other bones	0.03	0.15	0.8263	ukbb	European	unpublished
Alcohol intake frequency.	-0.01	0.07	0.8277	ukbb	European	unpublished
Getting up in morning	0.02	0.08	0.8291	ukbb	European	unpublished
Concentration of very small VLDL particles	0.04	0.18	0.8303	metabolites	European	27005778
Obesity class 2	0.02	0.09	0.8304	anthropometric	European	23563607
Neo-conscientiousness	0.05	0.25	0.8307	personality	European	21173776
Heel bone mineral density (BMD) T-score_ automated (left)	-0.02	0.09	0.8347	ukbb	European	unpublished
Total cholesterol in small LDL	-0.05	0.22	0.8347	metabolites	European	27005778
Insomnia	0.03	0.13	0.836	sleeping	European	27992416
Description of average fatty acid chain length; not actual carbon number	-0.04	0.19	0.8383	metabolites	European	27005778
Vitamin and mineral supplements: Vitamin C	0.03	0.15	0.8387	ukbb	European	unpublished
Total cholesterol in medium LDL	0.04	0.22	0.8415	metabolites	European	27005778
Height; Females at age 10 and males at age 12	0.02	0.12	0.8468	anthropometric	European	23449627
Non-cancer illness code_ self-reported: pulmonary embolism +/- dvt	0.04	0.19	0.8493	ukbb	European	unpublished
Handedness (chirality/laterality): Use both right and left hands equally	0.04	0.21	0.8497	ukbb	European	unpublished
Why stopped smoking: Doctors advice	0.04	0.2	0.8507	ukbb	European	unpublished
Free cholesterol in small VLDL	-0.04	0.19	0.8509	metabolites	European	27005778
Target heart rate achieved	-0.04	0.2	0.8511	ukbb	European	unpublished
Tobacco smoking: Ex-smoker	0.02	0.12	0.8518	ukbb	European	unpublished
Cholesterol esters in large VLDL	0.03	0.16	0.8518	metabolites	European	27005778
Diagnoses - main ICD10: K29 Gastritis and duodenitis	0.03	0.17	0.8525	ukbb	European	unpublished
Total cholesterol in small VLDL	0.04	0.2	0.8542	metabolites	European	27005778
Diagnoses - main ICD10: M25 Other joint disorders_ not elsewhere classified	-0.08	0.44	0.8559	ukbb	European	unpublished
Diagnoses - main ICD10: I10 Essential (primary) hypertension	-0.05	0.29	0.8565	ukbb	European	unpublished
Cancer code_ self-reported: small intestine/small bowel cancer	-0.07	0.4	0.8617	ukbb	European	unpublished
Non-cancer illness code_ self-reported: joint disorder	0.05	0.29	0.8626	ukbb	European	unpublished
Extreme height	0.01	0.08	0.8653	anthropometric	European	23563607
Forced expiratory volume in 1-second (FEV1)_ predicted percentage	0.01	0.08	0.8667	ukbb	European	unpublished
Types of physical activity in last 4 weeks: Strenuous sports	0.02	0.1	0.8669	ukbb	European	unpublished
Phospholipids in small VLDL	-0.03	0.18	0.8681	metabolites	European	27005778
Diagnoses - main ICD10: T84 Complications of internal orthopaedic prosthetic devices_ implants and grafts	0.04	0.22	0.8692	ukbb	European	unpublished
Diagnoses - main ICD10: K30 Dyspepsia	-0.04	0.24	0.8703	ukbb	European	unpublished
Hip circumference	-0.01	0.07	0.8714	anthropometric	European	25673412
Chronotype	0.01	0.09	0.8727	sleeping	European	27494321
Lumbar spine bone mineral density	0.02	0.1	0.8743	bone	Mixed	22504420
Concentration of small VLDL particles	-0.03	0.16	0.8755	metabolites	European	27005778
Blood clot_ DVT_ bronchitis_ emphysema_ asthma_ rhinitis_ eczema_ allergy diagnosed by doctor: Blood clot in the lung	-0.03	0.18	0.8777	ukbb	European	unpublished
Pack years of smoking PREVIEW ONLY	0.01	0.08	0.8781	ukbb	European	unpublished
Adopted as a child	0.03	0.19	0.8785	ukbb	European	unpublished
Systolic blood pressure_ automated reading	0.01	0.06	0.879	ukbb	European	unpublished
Diagnoses - main ICD10: D12 Benign neoplasm of colon_ rectum_ anus and anal canal	-0.02	0.15	0.8812	ukbb	European	unpublished
Obesity class 1	-0.01	0.08	0.8825	anthropometric	European	23563607
Diagnoses - main ICD10: I48 Atrial fibrillation and flutter	-0.02	0.13	0.8843	ukbb	European	unpublished
Diagnoses - main ICD10: M10 Gout	0.05	0.32	0.8851	ukbb	European	unpublished
Age of smoking initiation	-0.03	0.21	0.8878	smoking_behaviour	European	20418890
Concentration of medium LDL particles	0.03	0.22	0.8882	metabolites	European	27005778
Types of physical activity in last 4 weeks: Heavy DIY (eg: weeding_ lawn mowing_ carpentry_ digging)	0.01	0.09	0.89	ukbb	European	unpublished
Diagnoses - main ICD10: K62 Other diseases of anus and rectum	-0.03	0.23	0.8903	ukbb	European	unpublished
Obesity class 3	0.02	0.14	0.8921	anthropometric	European	23563607
Peak expiratory flow	-0.01	0.06	0.898	lung_function	European	unpublished
Non-cancer illness code_ self-reported: gout	0.01	0.09	0.898	ukbb	European	unpublished
Non-cancer illness code_ self-reported: hypertrophic cardiomyopathy (hcm / hocm)	-0.04	0.3	0.8984	ukbb	European	unpublished
Light smokers_ at least 100 smokes in lifetime	-0.01	0.1	0.8998	ukbb	European	unpublished
Cough on most days	0.02	0.15	0.9005	ukbb	European	unpublished
Ever had hysterectomy (womb removed)	0.02	0.15	0.9009	ukbb	European	unpublished
Diagnoses - main ICD10: M20 Acquired deformities of fingers and toes	-0.02	0.13	0.902	ukbb	European	unpublished
Inflammatory Bowel Disease (Euro)	0.01	0.09	0.9071	autoimmune	European	26192919
Cigarettes smoked per day	0.02	0.19	0.9096	smoking_behaviour	European	20418890
Phospholipids in medium LDL	0.02	0.21	0.9123	metabolites	European	27005778
Childhood obesity	0.01	0.11	0.9135	anthropometric	European	22484627
Why reduced smoking: Illness or ill health	-0.03	0.27	0.9148	ukbb	European	unpublished
Why stopped smoking: Health precaution	0.01	0.13	0.9191	ukbb	European	unpublished
Ever had bowel cancer screening	0.01	0.13	0.9199	ukbb	European	unpublished
Cancer code_ self-reported: squamous cell carcinoma	0.03	0.29	0.9217	ukbb	European	unpublished
Concentration of small LDL particles	-0.02	0.2	0.9232	metabolites	European	27005778
Heart rate	0.01	0.11	0.924	haemotological	Mixed	23583979
Neck/shoulder pain for 3+ months	-0.02	0.21	0.9267	ukbb	European	unpublished
Crohns disease	0.01	0.08	0.9272	autoimmune	European	26192919
Creatinine	-0.01	0.16	0.9319	metabolites	European	27005778
Duration of vigorous activity	0.01	0.11	0.9328	ukbb	European	unpublished
Diagnoses - main ICD10: S76 Injury of muscle and tendon at hip and thigh level	0.03	0.32	0.9337	ukbb	European	unpublished
Forced expiratory volume in 1-second (FEV1)	-0.01	0.06	0.9344	ukbb	European	unpublished
Bring up phlegm/sputum/mucus on most days	-0.02	0.2	0.9351	ukbb	European	unpublished
Illness_ injury_ bereavement_ stress in last 2 years: Death of a close relative	-0.01	0.18	0.9363	ukbb	European	unpublished
Concentration of very large VLDL particles	0.01	0.18	0.9382	metabolites	European	27005778
Diagnoses - main ICD10: Z47 Other orthopaedic follow-up care	0.02	0.24	0.9414	ukbb	European	unpublished
Medication for cholesterol_ blood pressure_ diabetes_ or take exogenous hormones: Hormone replacement therapy	0.01	0.16	0.9414	ukbb	European	unpublished
Smoking/smokers in household	-0.01	0.14	0.9417	ukbb	European	unpublished
Cholesterol esters in medium VLDL	0.01	0.16	0.9456	metabolites	European	27005778
Ever highly irritable/argumentative for 2 days	0.01	0.12	0.9502	ukbb	European	unpublished
Pain type(s) experienced in last month: Back pain	-0.01	0.09	0.9555	ukbb	European	unpublished
Diastolic blood pressure_ automated reading	0	0.07	0.9556	ukbb	European	unpublished
Mothers age at death	-0.01	0.18	0.9563	aging	European	27015805
Most recent bowel cancer screening	0.01	0.26	0.9563	ukbb	European	unpublished
Home area population density - urban or rural: England/Wales - Village - less sparse	-0.02	0.35	0.9593	ukbb	European	unpublished
Work/job satisfaction	0.01	0.13	0.9631	ukbb	European	unpublished
Total lipids in small LDL	0.01	0.21	0.9661	metabolites	European	27005778
Diagnoses - main ICD10: J34 Other disorders of nose and nasal sinuses	-0.01	0.24	0.9664	ukbb	European	unpublished
Vitamin and mineral supplements: Vitamin D	-0.01	0.18	0.9667	ukbb	European	unpublished
Total lipids in small VLDL	-0.01	0.17	0.9703	metabolites	European	27005778
Current employment status: Doing unpaid or voluntary work	0.01	0.15	0.9724	ukbb	European	unpublished
Non-cancer illness code_ self-reported: arthritis (nos)	0.01	0.3	0.9728	ukbb	European	unpublished
Illnesses of siblings: Stroke	-0.01	0.28	0.9729	ukbb	European	unpublished
Irritability	0	0.08	0.9731	ukbb	European	unpublished
Medication for cholesterol_ blood pressure_ diabetes_ or take exogenous hormones: Cholesterol lowering medication	0	0.11	0.9738	ukbb	European	unpublished
Offspring birth weight (maternal effect) adjusted for maternal genotype	0	0.07	0.9747	anthropometric	European	31043758
Offspring birth weight	0	0.06	0.9772	anthropometric	Mixed	31043758
Medication for cholesterol_ blood pressure_ diabetes_ or take exogenous hormones: None of the above	0	0.08	0.9776	ukbb	European	unpublished
Mean time to correctly identify matches	0	0.07	0.979	ukbb	European	unpublished
Free cholesterol to esterified cholesterol ratio	-0.01	0.31	0.9797	metabolites	European	27005778
Number of trend entries	0	0.19	0.9802	ukbb	European	unpublished
Difference in height between adolescence and adulthood; age 14	0	0.17	0.9804	anthropometric	European	23449627
Primary biliary cirrhosis	0	0.13	0.9806	autoimmune	European	26394269
Pain type(s) experienced in last month: Facial pain	0	0.18	0.9807	ukbb	European	unpublished
Home area population density - urban or rural: Scotland - Large Urban Area	0	0.18	0.981	ukbb	European	unpublished
Lung cancer	0	0.13	0.9824	cancer	European	27488534
Forced expiratory volume in 1 second (FEV1)/Forced Vital capacity(FVC)	0	0.09	0.9837	lung_function	European	28166213
Current employment status: In paid employment or self-employed	0	0.16	0.9872	ukbb	European	unpublished
Number of children ever born	0	0.1	0.9877	reproductive	European	unpublished
Peak expiratory flow	0	0.06	0.9877	lung_function	European	27798627
Phospholipids in IDL	0	0.24	0.9931	metabolites	European	27005778
Diagnoses - main ICD10: C61 Malignant neoplasm of prostate	0	0.21	0.9939	ukbb	European	unpublished
Length of working week for main job	0	0.14	0.9952	ukbb	European	unpublished
Reason for glasses/contact lenses: For just reading/near work as you are getting older (called presbyopia)	0	0.25	0.9996	ukbb	European	unpublished
Cancer code_ self-reported: lung cancer	0	0.64	0.9998	ukbb	European	unpublished
Triglycerides in very small VLDL	0	0.17	0.9999	metabolites	European	27005778
Note. The sample size is 1,269 cases and 25,042 controls. rg = genetic correlation, s.e. = standard error, P = P value of the genetic correlation, PMID = PMID of the study reporting on the phenotype. Shading of each cell represents the strength of the correlation, blue shading represents a positive correlation, and red shading represents a negative correlation i.e., darker shades of blue indicate…

## Sheet: Table S8
Supplementary Table 8. Genetic correlations between typical-onset AN and 770 traits
Phenotype	rg	s.e.	P (green = FDR-significant)	Phenotype category	Ancestry	PMID
Anorexia nervosa 2019	0.78	0.02	7.32×10-223	psychiatric	European	31308545
Arm fat percentage (right)	-0.36	0.03	2.39×10-26	ukbb	European	unpublished
Arm fat mass (left)	-0.36	0.03	2.81×10-26	ukbb	European	unpublished
Anorexia nervosa 2017	0.86	0.02	7.30×10-26	psychiatric	European	28494655
Arm fat mass (right)	-0.36	0.03	7.84×10-26	ukbb	European	unpublished
Arm fat percentage (left)	-0.36	0.03	1.12×10-25	ukbb	European	unpublished
Body mass index (BMI)	-0.34	0.03	2.15×10-25	ukbb	European	unpublished
Trunk fat percentage	-0.36	0.04	4.34×10-24	ukbb	European	unpublished
Whole body fat mass	-0.35	0.03	8.93×10-24	ukbb	European	unpublished
Body fat percentage	-0.36	0.04	1.02×10-23	ukbb	European	unpublished
Waist circumference	-0.34	0.03	3.01×10-23	ukbb	European	unpublished
Trunk fat mass	-0.34	0.03	5.64×10-23	ukbb	European	unpublished
Leg fat mass (left)	-0.33	0.03	1.30×10-22	ukbb	European	unpublished
Leg fat mass (right)	-0.33	0.03	6.01×10-22	ukbb	European	unpublished
Anorexia nervosa 2014	0.62	0.06	1.22×10-21	psychiatric	European	24514567
Leg fat percentage (left)	-0.33	0.03	2.31×10-21	ukbb	European	unpublished
Leg fat percentage (right)	-0.33	0.04	1.56×10-20	ukbb	European	unpublished
Hip circumference	-0.31	0.03	1.55×10-19	ukbb	European	unpublished
Weight	-0.29	0.03	2.15×10-19	ukbb	European	unpublished
Time spent watching television (TV)	-0.32	0.04	3.76×10-15	ukbb	European	unpublished
Usual walking pace	0.28	0.04	1.43×10-12	ukbb	European	unpublished
Leg fat-free mass (left)	-0.22	0.03	2.93×10-12	ukbb	European	unpublished
Leg predicted mass (left)	-0.22	0.03	3.00×10-12	ukbb	European	unpublished
Obesity class 1	-0.35	0.05	4.25×10-12	anthropometric	European	23563607
Overweight	-0.35	0.05	4.81×10-12	anthropometric	European	23563607
Waist circumference	-0.33	0.05	7.25×10-12	anthropometric	European	25673412
Leg predicted mass (right)	-0.2	0.03	2.94×10-11	ukbb	European	unpublished
Basal metabolic rate	-0.21	0.03	3.54×10-11	ukbb	European	unpublished
Leg fat-free mass (right)	-0.2	0.03	4.49×10-11	ukbb	European	unpublished
Arm predicted mass (left)	-0.21	0.03	6.45×10-11	ukbb	European	unpublished
Qualifications: College or University degree	0.24	0.04	1.28×10-10	ukbb	European	unpublished
Years of schooling 2016	0.24	0.04	3.00×10-10	education	European	27225129
Arm fat-free mass (left)	-0.2	0.03	3.28×10-10	ukbb	European	unpublished
Worrier / anxious feelings	0.28	0.05	2.08×10-9	ukbb	European	unpublished
Nervous feelings	0.26	0.04	3.01×10-9	ukbb	European	unpublished
Hip circumference	-0.28	0.05	6.94×10-9	anthropometric	European	25673412
Arm fat-free mass (right)	-0.18	0.03	1.19×10-8	ukbb	European	unpublished
Qualifications: A levels/AS levels or equivalent	0.23	0.04	1.31×10-8	ukbb	European	unpublished
Arm predicted mass (right)	-0.18	0.03	1.57×10-8	ukbb	European	unpublished
Worry too long after embarrassment	0.24	0.04	3.70×10-8	ukbb	European	unpublished
Body mass index	-0.26	0.05	4.77×10-8	anthropometric	European	20935630
Whole body water mass	-0.17	0.03	6.31×10-8	ukbb	European	unpublished
Whole body fat-free mass	-0.17	0.03	7.55×10-8	ukbb	European	unpublished
Tense / highly strung	0.26	0.05	9.88×10-8	ukbb	European	unpublished
Waist-to-hip ratio	-0.23	0.04	2.89×10-7	anthropometric	European	25673412
Neuroticism score	0.22	0.04	3.50×10-7	ukbb	European	unpublished
Seen a psychiatrist for nerves_ anxiety_ tension or depression	0.29	0.06	5.17×10-7	ukbb	European	unpublished
Types of transport used (excluding work): Cycle	0.28	0.06	7.73×10-7	ukbb	European	unpublished
Obesity class 2	-0.29	0.06	9.66×10-7	anthropometric	European	23563607
Years of schooling (proxy cognitive performance)	0.27	0.06	1.33×10-6	education	European	25201988
Fluid intelligence score	0.2	0.04	1.37×10-6	ukbb	European	unpublished
Schizophrenia	0.19	0.04	1.49×10-6	psychiatric	Mixed	25056061
Impedance of leg (left)	0.16	0.03	1.57×10-6	ukbb	European	unpublished
Impedance of leg (right)	0.15	0.03	2.10×10-6	ukbb	European	unpublished
Creatinine (enzymatic) in urine	-0.2	0.04	2.53×10-6	ukbb	European	unpublished
Job involves heavy manual or physical work	-0.24	0.05	2.57×10-6	ukbb	European	unpublished
Job involves mainly walking or standing	-0.24	0.05	3.07×10-6	ukbb	European	unpublished
Extreme bmi	-0.28	0.06	4.59×10-6	anthropometric	European	23563607
Qualifications: None of the above	-0.19	0.04	4.95×10-6	ukbb	European	unpublished
Years of schooling 2013	0.27	0.06	6.29×10-6	education	European	23722424
Reason for reducing amount of alcohol drunk: Health precaution	0.3	0.07	1.03×10-5	ukbb	European	unpublished
Guilty feelings	0.2	0.05	1.34×10-5	ukbb	European	unpublished
Diastolic blood pressure_ automated reading	-0.16	0.04	1.47×10-5	ukbb	European	unpublished
Snoring	0.2	0.05	1.66×10-5	ukbb	European	unpublished
Impedance of whole body	0.14	0.03	1.90×10-5	ukbb	European	unpublished
Frequency of tenseness / restlessness in last 2 weeks	0.23	0.05	1.93×10-5	ukbb	European	unpublished
Sodium in urine	-0.19	0.04	2.36×10-5	ukbb	European	unpublished
Qualifications: CSEs or equivalent	-0.27	0.06	2.74×10-5	ukbb	European	unpublished
Types of physical activity in last 4 weeks: Strenuous sports	0.25	0.06	2.91×10-5	ukbb	European	unpublished
Systolic blood pressure_ automated reading	-0.14	0.03	4.15×10-5	ukbb	European	unpublished
Neuroticism	0.22	0.05	4.23×10-5	personality	European	27089181
Illnesses of siblings: Diabetes	-0.29	0.07	4.23×10-5	ukbb	European	unpublished
Frequency of stair climbing in last 4 weeks	0.22	0.05	5.64×10-5	ukbb	European	unpublished
Seen doctor (GP) for nerves_ anxiety_ tension or depression	0.2	0.05	5.93×10-5	ukbb	European	unpublished
Mineral and other dietary supplements: None of the above	-0.23	0.06	6.02×10-5	ukbb	European	unpublished
Illnesses of mother: Breast cancer	-0.39	0.1	6.54×10-5	ukbb	European	unpublished
Trunk fat-free mass	-0.12	0.03	7.19×10-5	ukbb	European	unpublished
Sensitivity / hurt feelings	0.19	0.05	7.28×10-5	ukbb	European	unpublished
Trunk predicted mass	-0.12	0.03	7.87×10-5	ukbb	European	unpublished
Number of incorrect matches in round	0.17	0.04	1.00×10-4	ukbb	European	unpublished
Impedance of arm (left)	0.13	0.03	1.00×10-4	ukbb	European	unpublished
Noisy workplace	-0.24	0.06	1.00×10-4	ukbb	European	unpublished
Body fat	-0.25	0.06	1.00×10-4	anthropometric	Mixed	26833246
Fasting insulin main effect	-0.3	0.08	2.00×10-4	glycemic	European	22581228
Types of physical activity in last 4 weeks: Light DIY (eg: pruning_ watering the lawn)	0.19	0.05	2.00×10-4	ukbb	European	unpublished
Forced vital capacity	0.14	0.04	2.00×10-4	lung_function	European	unpublished
Impedance of arm (right)	0.13	0.04	2.00×10-4	ukbb	European	unpublished
Obesity class 3	-0.32	0.09	2.00×10-4	anthropometric	European	23563607
HOMA-IR	-0.34	0.1	3.00×10-4	glycemic	European	20081858
Diabetes diagnosed by doctor	-0.17	0.05	3.00×10-4	ukbb	European	unpublished
Leg pain on walking	-0.21	0.06	3.00×10-4	ukbb	European	unpublished
Pain type(s) experienced in last month: Knee pain	-0.17	0.05	3.00×10-4	ukbb	European	unpublished
Leptin_not_adjBMI	-0.29	0.08	4.00×10-4	hormone	European	26833098
Suffer from nerves	0.19	0.05	4.00×10-4	ukbb	European	unpublished
Forced vital capacity	0.13	0.04	4.00×10-4	lung_function	European	unpublished
Non-cancer illness code_ self-reported: diabetes	-0.18	0.05	4.00×10-4	ukbb	European	unpublished
Non-cancer illness code_ self-reported: depression	0.23	0.07	5.00×10-4	ukbb	European	unpublished
PGC cross-disorder analysis	0.21	0.06	5.00×10-4	psychiatric	European	23453885
Why stopped smoking: Health precaution	0.29	0.08	5.00×10-4	ukbb	European	unpublished
Qualifications: Other professional qualifications eg: nursing_ teaching	0.18	0.05	6.00×10-4	ukbb	European	unpublished
Qualifications: O levels/GCSEs or equivalent	0.17	0.05	6.00×10-4	ukbb	European	unpublished
Type 2 Diabetes	-0.23	0.07	7.00×10-4	glycemic	European	22885922
Frequency of depressed mood in last 2 weeks	0.17	0.05	7.00×10-4	ukbb	European	unpublished
Mineral and other dietary supplements: Zinc	0.29	0.09	7.00×10-4	ukbb	European	unpublished
Illnesses of siblings: Severe depression	0.28	0.08	8.00×10-4	ukbb	European	unpublished
Pulse rate_ automated reading	-0.13	0.04	8.00×10-4	ukbb	European	unpublished
No-wear time bias adjusted acceleration standard deviation	0.2	0.06	1.20×10-3	ukbb	European	unpublished
Mothers age at death	0.27	0.08	1.20×10-3	ukbb	European	unpublished
Subjective well being	-0.24	0.08	1.20×10-3	psychiatric	European	27089181
Triglycerides	-0.16	0.05	1.30×10-3	lipids	European	20686565
Major depressive disorder	0.28	0.09	1.30×10-3	psychiatric	European	22472876
Intelligence	0.15	0.05	1.40×10-3	cognitive	European	28530673
Forced vital capacity (FVC)	0.11	0.04	2.00×10-3	ukbb	European	unpublished
Overall health rating	-0.12	0.04	2.10×10-3	ukbb	European	unpublished
Smoking/smokers in household	-0.31	0.1	2.30×10-3	ukbb	European	unpublished
Pulse rate	-0.16	0.05	2.60×10-3	ukbb	European	unpublished
Types of transport used (excluding work): Walk	0.18	0.06	2.70×10-3	ukbb	European	unpublished
Mouth/teeth dental problems: Dentures	-0.14	0.05	2.70×10-3	ukbb	European	unpublished
Forced vital capacity (FVC)_ Best measure	0.11	0.04	2.70×10-3	ukbb	European	unpublished
Cancer code_ self-reported: basal cell carcinoma	0.25	0.09	3.00×10-3	ukbb	European	unpublished
Forced expiratory volume in 1 second	0.1	0.03	3.00×10-3	lung_function	European	unpublished
College completion	0.18	0.06	3.10×10-3	education	European	23722424
Happiness	0.18	0.06	3.10×10-3	ukbb	European	unpublished
Vitamin and mineral supplements: Vitamin C	0.22	0.07	3.10×10-3	ukbb	European	unpublished
Forced expiratory volume in 1 second	0.1	0.03	3.20×10-3	lung_function	European	unpublished
Irritability	0.14	0.05	3.20×10-3	ukbb	European	unpublished
Average weekly red wine intake	0.15	0.05	3.40×10-3	ukbb	European	unpublished
Age at last live birth	0.16	0.06	3.40×10-3	ukbb	European	unpublished
Ever used hormone-replacement therapy (HRT)	-0.17	0.06	3.90×10-3	ukbb	European	unpublished
Types of physical activity in last 4 weeks: Other exercises (eg: swimming_ cycling_ keep fit_ bowling)	0.14	0.05	4.10×10-3	ukbb	European	unpublished
Nap during day	-0.12	0.04	4.20×10-3	ukbb	European	unpublished
Non-cancer illness code_ self-reported: anxiety/panic attacks	0.3	0.11	4.70×10-3	ukbb	European	unpublished
Illnesses of mother: Diabetes	-0.19	0.07	0.0052	ukbb	European	unpublished
Frequency of travelling from home to job workplace	-0.23	0.08	0.0056	ukbb	European	unpublished
22:6 docosahexaenoic acid	0.38	0.14	0.0058	metabolites	European	27005778
Forced expiratory volume in 1 second (FEV1)	0.18	0.07	0.0064	lung_function	European	26635082
Depressive symptoms	0.18	0.07	0.0066	psychiatric	European	27089181
Pack years of smoking PREVIEW ONLY	-0.13	0.05	0.0066	ukbb	European	unpublished
Number of days/week of vigorous physical activity 10+ minutes	0.15	0.06	0.007	ukbb	European	unpublished
Forced expiratory volume in 1-second (FEV1)	0.09	0.03	0.0078	ukbb	European	unpublished
Medication for cholesterol_ blood pressure_ diabetes_ or take exogenous hormones: None of the above	0.14	0.05	0.0078	ukbb	European	unpublished
Omega-3 fatty acids	0.28	0.11	0.0079	metabolites	European	27005778
Started insulin within one year diagnosis of diabetes	0.25	0.09	0.0085	ukbb	European	unpublished
Transport type for commuting to job workplace: Cycle	0.2	0.07	0.0085	ukbb	European	unpublished
Albumin	0.41	0.15	0.0086	metabolites	European	27005778
Age completed full time education	0.12	0.04	0.0089	ukbb	European	unpublished
Average weekly beer plus cider intake	-0.13	0.05	0.0092	ukbb	European	unpublished
HOMA-B	-0.25	0.1	0.0097	glycemic	European	20081858
Types of physical activity in last 4 weeks: Walking for pleasure (not as a means of transport)	0.14	0.05	0.0099	ukbb	European	unpublished
Alcohol intake versus 10 years previously	-0.14	0.05	0.01	ukbb	European	unpublished
Vascular/heart problems diagnosed by doctor: None of the above	0.1	0.04	0.0106	ukbb	European	unpublished
Vascular/heart problems diagnosed by doctor: High blood pressure	-0.1	0.04	0.0111	ukbb	European	unpublished
Number of days/week of moderate physical activity 10+ minutes	0.14	0.06	0.0113	ukbb	European	unpublished
Length of menstrual cycle	0.23	0.09	0.0114	ukbb	European	unpublished
Diagnoses - main ICD10: M17 Gonarthrosis [arthrosis of knee]	-0.2	0.08	0.0116	ukbb	European	unpublished
Forced expiratory volume in 1-second (FEV1)_ Best measure	0.09	0.04	0.0125	ukbb	European	unpublished
Pack years adult smoking as proportion of life span exposed to smoking PREVIEW ONLY	-0.11	0.04	0.0132	ukbb	European	unpublished
Types of physical activity in last 4 weeks: None of the above	-0.15	0.06	0.0134	ukbb	European	unpublished
Mothers age at death	0.26	0.11	0.0134	aging	European	27015805
Ever depressed for a whole week	0.16	0.07	0.0135	ukbb	European	unpublished
Non-cancer illness code_ self-reported: osteoarthritis	-0.15	0.06	0.0149	ukbb	European	unpublished
Bipolar disorder	0.16	0.07	0.0164	psychiatric	European	21926972
Diagnoses - main ICD10: M54 Dorsalgia	-0.19	0.08	0.0164	ukbb	European	unpublished
Father still alive	0.29	0.12	0.0165	ukbb	European	unpublished
Forced expiratory volume in 1-second (FEV1)_ predicted percentage	0.1	0.04	0.0169	ukbb	European	unpublished
Number of full sisters	-0.18	0.07	0.0191	ukbb	European	unpublished
Age started oral contraceptive pill	0.16	0.07	0.0194	ukbb	European	unpublished
Vitamin and mineral supplements: None of the above	-0.14	0.06	0.0204	ukbb	European	unpublished
Alcohol drinker status: Previous	0.16	0.07	0.0208	ukbb	European	unpublished
Transport type for commuting to job workplace: Walk	0.22	0.09	0.021	ukbb	European	unpublished
Pain type(s) experienced in last month: Back pain	-0.12	0.05	0.0213	ukbb	European	unpublished
Mineral and other dietary supplements: Glucosamine	0.14	0.06	0.0222	ukbb	European	unpublished
Why stopped smoking: None of the above	-0.2	0.09	0.0223	ukbb	European	unpublished
Types of transport used (excluding work): Car/motor vehicle	-0.13	0.06	0.024	ukbb	European	unpublished
Fathers age at death	0.13	0.06	0.0254	ukbb	European	unpublished
Illness_ injury_ bereavement_ stress in last 2 years: Financial difficulties	-0.12	0.05	0.0258	ukbb	European	unpublished
Number of full brothers	-0.16	0.07	0.0262	ukbb	European	unpublished
HDL cholesterol	0.12	0.06	0.0264	lipids	European	20686565
Medication for cholesterol_ blood pressure_ diabetes_ or take exogenous hormones: Blood pressure medication	-0.1	0.05	0.0265	ukbb	European	unpublished
Friendships satisfaction	0.14	0.06	0.0267	ukbb	European	unpublished
Handedness (chirality/laterality): Left-handed	0.2	0.09	0.0268	ukbb	European	unpublished
Diagnoses - main ICD10: I21 Acute myocardial infarction	-0.19	0.08	0.0275	ukbb	European	unpublished
Difficulty not smoking for 1 day	0.21	0.1	0.0278	ukbb	European	unpublished
Transport type for commuting to job workplace: Car/motor vehicle	-0.17	0.08	0.0287	ukbb	European	unpublished
Shortness of breath walking on level ground	-0.15	0.07	0.0296	ukbb	European	unpublished
Mean Caudate	0.19	0.09	0.0303	brain_volume	European	25607358
Mineral and other dietary supplements: Calcium	0.18	0.08	0.0304	ukbb	European	unpublished
Forced Vital capacity(FVC)	0.14	0.07	0.0308	lung_function	European	26635082
Mouth/teeth dental problems: Mouth ulcers	0.13	0.06	0.0317	ukbb	European	unpublished
Hair/balding pattern: Pattern 4	-0.09	0.04	0.0319	ukbb	European	unpublished
Illnesses of siblings: None of the above (group 1)	0.13	0.06	0.0319	ukbb	European	unpublished
Wheeze or whistling in the chest in last year	-0.09	0.04	0.0322	ukbb	European	unpublished
Time spent driving	-0.13	0.06	0.0329	ukbb	European	unpublished
Diagnoses - main ICD10: K80 Cholelithiasis	-0.2	0.1	0.0331	ukbb	European	unpublished
Ferritin	-0.29	0.14	0.0335	metal	European	25352340
Neo-conscientiousness	0.33	0.16	0.0362	personality	European	21173776
Non-cancer illness code_ self-reported: hypertension	-0.08	0.04	0.0368	ukbb	European	unpublished
Drive faster than motorway speed limit	-0.11	0.05	0.0369	ukbb	European	unpublished
Mouth/teeth dental problems: Loose teeth	-0.15	0.07	0.0377	ukbb	European	unpublished
Weight change compared with 1 year ago	-0.18	0.09	0.0384	ukbb	European	unpublished
Frequency of other exercises in last 4 weeks	0.2	0.1	0.0386	ukbb	European	unpublished
Maternal smoking around birth	-0.11	0.05	0.0393	ukbb	European	unpublished
Average weekly spirits intake	-0.14	0.07	0.0401	ukbb	European	unpublished
Forced Vital capacity(FVC)	0.11	0.05	0.0401	lung_function	European	28166213
Diagnoses - main ICD10: N81 Female genital prolapse	-0.21	0.1	0.0423	ukbb	European	unpublished
Diagnoses - main ICD10: E04 Other non-toxic goitre	0.21	0.11	0.0428	ukbb	European	unpublished
Diagnoses - main ICD10: M24 Other specific joint derangements	0.31	0.15	0.0432	ukbb	European	unpublished
Coronary artery disease	-0.08	0.04	0.0439	cardiometabolic	Mixed	26343387
Job involves shift work	-0.14	0.07	0.0442	ukbb	European	unpublished
Reason for glasses/contact lenses: For long-sightedness_ i.e. for distance and near_ but particularly for near tasks like reading (called hypermetropia)	-0.18	0.09	0.0443	ukbb	European	unpublished
Total cholesterol in large HDL	0.27	0.14	0.0443	metabolites	European	27005778
Medication for cholesterol_ blood pressure_ diabetes_ or take exogenous hormones: Cholesterol lowering medication	-0.12	0.06	0.0444	ukbb	European	unpublished
Mineral and other dietary supplements: Fish oil (including cod liver oil)	0.13	0.06	0.0445	ukbb	European	unpublished
Illnesses of father: Prostate cancer	0.2	0.1	0.0447	ukbb	European	unpublished
LDL cholesterol	-0.14	0.07	0.0459	lipids	European	20686565
Time spent using computer	0.09	0.05	0.0493	ukbb	European	unpublished
Current employment status: In paid employment or self-employed	0.2	0.1	0.0498	ukbb	European	unpublished
Mouth/teeth dental problems: None of the above	0.09	0.05	0.0509	ukbb	European	unpublished
Non-cancer illness code_ self-reported: type 2 diabetes	-0.2	0.1	0.053	ukbb	European	unpublished
Urate	-0.1	0.05	0.0535	other	European	23263486
Qualifications: NVQ or HND or HNC or equivalent	-0.15	0.08	0.0536	ukbb	European	unpublished
Cholesterol esters in large HDL	0.25	0.13	0.0547	metabolites	European	27005778
Celiac disease	0.19	0.1	0.0547	autoimmune	European	20190752
Birth weight	0.08	0.04	0.0564	ukbb	European	unpublished
Pack Years	-0.39	0.21	0.0574	smoking_behaviour	European	30617275
Eye problems/disorders: Diabetes related eye disease	-0.21	0.11	0.0591	ukbb	European	unpublished
Illnesses of siblings: High blood pressure	-0.11	0.06	0.0606	ukbb	European	unpublished
Illnesses of father: Diabetes	-0.13	0.07	0.0625	ukbb	European	unpublished
Alcohol intake frequency.	-0.07	0.04	0.0627	ukbb	European	unpublished
Current employment status: Retired	-0.16	0.09	0.0629	ukbb	European	unpublished
Mineral and other dietary supplements: Selenium	0.19	0.1	0.065	ukbb	European	unpublished
Neuroticism	0.18	0.1	0.0662	personality	European	24828478
Own birth weight (fetal effect)	0.1	0.06	0.0675	anthropometric	European	31043758
Parkinsons disease	-0.15	0.08	0.0678	neurological	European	19915575
Long-standing illness_ disability or infirmity	-0.09	0.05	0.073	ukbb	European	unpublished
Loneliness_ isolation	0.09	0.05	0.0734	ukbb	European	unpublished
Total lipids in large HDL	0.21	0.12	0.0741	metabolites	European	27005778
Health satisfaction	-0.09	0.05	0.0779	ukbb	European	unpublished
Concentration of large HDL particles	0.21	0.12	0.0791	metabolites	European	27005778
Relative age of first facial hair	0.09	0.05	0.0805	ukbb	European	unpublished
Duration of walks	-0.09	0.05	0.0806	ukbb	European	unpublished
Number of cigarettes previously smoked daily	-0.1	0.06	0.0829	ukbb	European	unpublished
Cancer code_ self-reported: malignant melanoma	0.2	0.11	0.0834	ukbb	European	unpublished
Free cholesterol in large HDL	0.22	0.13	0.0841	metabolites	European	27005778
Types of physical activity in last 4 weeks: Heavy DIY (eg: weeding_ lawn mowing_ carpentry_ digging)	0.09	0.05	0.0854	ukbb	European	unpublished
Ever unenthusiastic/disinterested for a whole week	0.11	0.06	0.0859	ukbb	European	unpublished
Diagnoses - main ICD10: K44 Diaphragmatic hernia	-0.23	0.13	0.087	ukbb	European	unpublished
Ever had hysterectomy (womb removed)	-0.15	0.09	0.0886	ukbb	European	unpublished
Serum cystatin c	0.13	0.07	0.0914	kidney	Mixed	26831199
Triglycerides in very large HDL	0.25	0.15	0.0917	metabolites	European	27005778
Forced expiratory volume in 1 second (FEV1)	0.08	0.05	0.0921	lung_function	European	28166213
Breastfed as a baby	-0.11	0.06	0.0934	ukbb	European	unpublished
Forced expiratory volume in 1 second (FEV1)/Forced Vital capacity(FVC)	0.12	0.07	0.0937	lung_function	European	21946350
Ever vs never smoked	-0.12	0.07	0.0944	smoking_behaviour	European	20418890
Smoking Cessation	0.33	0.2	0.0967	smoking_behaviour	European	30617275
Diagnoses - main ICD10: T84 Complications of internal orthopaedic prosthetic devices_ implants and grafts	-0.23	0.14	0.0967	ukbb	European	unpublished
Number of self-reported cancers	0.17	0.1	0.0973	ukbb	European	unpublished
Pulse wave peak to peak time	0.13	0.08	0.0976	ukbb	European	unpublished
Height; Females at age 10 and males at age 12	-0.11	0.07	0.0982	anthropometric	European	23449627
Non-cancer illness code_ self-reported: sleep apnoea	-0.26	0.16	0.0986	ukbb	European	unpublished
Current tobacco smoking	-0.08	0.05	0.0987	ukbb	European	unpublished
Systemic lupus erythematosus	0.12	0.07	0.0999	autoimmune	European	26502338
Alcohol usually taken with meals	0.07	0.05	0.1013	ukbb	European	unpublished
Diagnoses - main ICD10: C61 Malignant neoplasm of prostate	-0.24	0.15	0.1014	ukbb	European	unpublished
FEV1/FVC	-0.05	0.03	0.1041	lung_function	European	unpublished
Total cholesterol in HDL	0.24	0.15	0.105	metabolites	European	27005778
Concentration of very large VLDL particles	0.18	0.11	0.1071	metabolites	European	27005778
Home area population density - urban or rural: England/Wales - Village - less sparse	0.45	0.28	0.1084	ukbb	European	unpublished
Ever stopped smoking for 6+ months	0.18	0.11	0.109	ukbb	European	unpublished
Mean diameter for HDL particles	0.2	0.12	0.1103	metabolites	European	27005778
Transport type for commuting to job workplace: Public transport	0.11	0.07	0.1106	ukbb	European	unpublished
Phospholipids in large HDL	0.19	0.12	0.1115	metabolites	European	27005778
Difference in height between adolescence and adulthood; age 14	0.17	0.11	0.115	anthropometric	European	23449627
Non-cancer illness code_ self-reported: high cholesterol	-0.09	0.06	0.1152	ukbb	European	unpublished
Loud music exposure frequency	0.15	0.09	0.1173	ukbb	European	unpublished
Sleep duration	-0.07	0.04	0.1191	ukbb	European	unpublished
Total Cholesterol	-0.09	0.06	0.1203	lipids	European	20686565
Non-cancer illness code_ self-reported: psoriasis	-0.17	0.11	0.1208	ukbb	European	unpublished
Number of children fathered	-0.12	0.08	0.1214	ukbb	European	unpublished
Non-cancer illness code_ self-reported: deep venous thrombosis (dvt)	-0.13	0.09	0.1231	ukbb	European	unpublished
Diagnoses - main ICD10: M70 Soft tissue disorders related to use_ overuse and pressure	-0.2	0.13	0.1277	ukbb	European	unpublished
Apolipoprotein A-I	0.22	0.15	0.1281	metabolites	European	27005778
Fractured/broken bones in last 5 years	0.1	0.07	0.1294	ukbb	European	unpublished
Glutamine	0.16	0.11	0.1298	metabolites	European	27005778
Average weekly fortified wine intake	0.15	0.1	0.1306	ukbb	European	unpublished
Bilateral oophorectomy (both ovaries removed)	-0.13	0.09	0.1309	ukbb	European	unpublished
Tinnitus: Yes_ now some of the time	-0.27	0.18	0.1321	ukbb	European	unpublished
Age when periods started (menarche)	0.06	0.04	0.1329	ukbb	European	unpublished
Ever taken oral contraceptive pill	-0.13	0.08	0.133	ukbb	European	unpublished
Illnesses of father: None of the above (group 2)	-0.13	0.09	0.1336	ukbb	European	unpublished
Duration of light DIY	-0.1	0.07	0.1366	ukbb	European	unpublished
Age of first birth	0.07	0.05	0.1373	reproductive	European	27798627
Ratio of bisallylic groups to total fatty acids	0.13	0.08	0.1375	metabolites	European	27005778
Potassium in urine	-0.07	0.05	0.1381	ukbb	European	unpublished
Fasting glucose main effect	-0.1	0.07	0.1402	glycemic	European	22581228
Idiopathic pulmonary fibrosis	-0.28	0.19	0.1427	lung_function	European	29066090
Alanine	0.15	0.1	0.1448	metabolites	European	27005778
Extreme waist-to-hip ratio	-0.14	0.1	0.1494	anthropometric	European	23563607
Ever had bowel cancer screening	0.12	0.08	0.1523	ukbb	European	unpublished
Parents age at death	0.16	0.11	0.1527	aging	European	27015805
Ratio of bisallylic groups to double bonds	0.12	0.08	0.1528	metabolites	European	27005778
Diagnoses - main ICD10: I83 Varicose veins of lower extremities	0.09	0.07	0.1539	ukbb	European	unpublished
Pulse wave Arterial Stiffness index	-0.11	0.08	0.155	ukbb	European	unpublished
Home area population density - urban or rural: Scotland - Large Urban Area	0.16	0.11	0.1551	ukbb	European	unpublished
Peak expiratory flow (PEF)	0.06	0.04	0.1567	ukbb	European	unpublished
Non-cancer illness code_ self-reported: vaginal prolapse/uterine prolapse	-0.16	0.11	0.1568	ukbb	European	unpublished
Non-cancer illness code_ self-reported: muscle or soft tissue injuries	-0.25	0.18	0.1596	ukbb	European	unpublished
Diagnoses - main ICD10: I48 Atrial fibrillation and flutter	0.1	0.07	0.1607	ukbb	European	unpublished
Work/job satisfaction	0.12	0.09	0.161	ukbb	European	unpublished
Hearing difficulty/problems: Yes	-0.07	0.05	0.1613	ukbb	European	unpublished
Average number of methylene groups per a double bond	-0.13	0.09	0.1618	metabolites	European	27005778
FEV1/FVC	-0.05	0.03	0.1658	lung_function	European	unpublished
Age at first live birth	0.06	0.05	0.166	ukbb	European	unpublished
Number of days/week walked 10+ minutes	0.07	0.05	0.1673	ukbb	European	unpublished
Medication for cholesterol_ blood pressure or diabetes: Blood pressure medication	-0.07	0.05	0.1673	ukbb	European	unpublished
Illnesses of siblings: Stroke	-0.24	0.17	0.1679	ukbb	European	unpublished
Fathers age at death	0.13	0.1	0.1702	aging	European	27015805
Blood clot_ DVT_ bronchitis_ emphysema_ asthma_ rhinitis_ eczema_ allergy diagnosed by doctor: Blood clot in the leg (DVT)	-0.12	0.09	0.1703	ukbb	European	unpublished
HbA1C	-0.14	0.1	0.1716	glycemic	European	20858683
Family relationship satisfaction	0.09	0.07	0.1728	ukbb	European	unpublished
Offspring birth weight	-0.08	0.06	0.1729	anthropometric	European	31043758
Mouth/teeth dental problems: Toothache	-0.12	0.09	0.1732	ukbb	European	unpublished
Forced expiratory volume in 1 second	0.07	0.05	0.1738	lung_function	European	unpublished
Medication for cholesterol_ blood pressure or diabetes: None of the above	0.08	0.06	0.1788	ukbb	European	unpublished
Medication for cholesterol_ blood pressure or diabetes: Cholesterol lowering medication	-0.07	0.06	0.1803	ukbb	European	unpublished
Vascular/heart problems diagnosed by doctor: Heart attack	-0.08	0.06	0.1842	ukbb	European	unpublished
Townsend deprivation index at recruitment	-0.07	0.05	0.1848	ukbb	European	unpublished
Tinnitus: Yes_ but not now_ but have in the past	-0.16	0.12	0.1851	ukbb	European	unpublished
Medication for pain relief_ constipation_ heartburn: None of the above	0.06	0.04	0.1863	ukbb	European	unpublished
Exposure to tobacco smoke at home	-0.11	0.08	0.1863	ukbb	European	unpublished
Diagnoses - main ICD10: M16 Coxarthrosis [arthrosis of hip]	-0.12	0.09	0.1898	ukbb	European	unpublished
Vitamin and mineral supplements: Vitamin A	0.17	0.13	0.1899	ukbb	European	unpublished
Exposure to tobacco smoke outside home	-0.07	0.06	0.192	ukbb	European	unpublished
Forced vital capacity	0.08	0.06	0.1928	lung_function	European	unpublished
Miserableness	0.06	0.05	0.1931	ukbb	European	unpublished
Non-accidental death in close genetic family	-0.14	0.11	0.1961	ukbb	European	unpublished
Attention deficit hyperactivity disorder (No GC)	-0.19	0.15	0.1976	psychiatric	European	27663945
Ulcerative colitis	0.11	0.08	0.2003	autoimmune	European	26192919
Attention deficit hyperactivity disorder (GC)	-0.19	0.15	0.201	psychiatric	European	27663945
Diagnoses - main ICD10: I20 Angina pectoris	-0.12	0.09	0.2016	ukbb	European	unpublished
Current employment status: Doing unpaid or voluntary work	0.13	0.1	0.2034	ukbb	European	unpublished
Phospholipids in very large HDL	0.19	0.15	0.2039	metabolites	European	27005778
Medication for cholesterol_ blood pressure or diabetes: Insulin	-0.15	0.12	0.2044	ukbb	European	unpublished
Smoking Initiation	-0.12	0.1	0.2069	smoking_behaviour	European	30617275
Own birth weight	0.05	0.04	0.2069	anthropometric	European	31043758
Concentration of very large HDL particles	0.26	0.21	0.2081	metabolites	European	27005778
Mean platelet volume	0.08	0.07	0.2086	haemotological	European	22139419
Neo-openness to experience	0.15	0.12	0.2111	personality	European	21173776
Glycoprotein acetyls; mainly a1-acid glycoprotein	0.14	0.11	0.2117	metabolites	European	27005778
2hr glucose adjusted for BMI	-0.16	0.13	0.2155	glycemic	European	20081857
Total lipids in very large HDL	0.27	0.22	0.2161	metabolites	European	27005778
Vitamin and mineral supplements: Vitamin E	0.12	0.1	0.2176	ukbb	European	unpublished
Illnesses of father: None of the above (group 1)	-0.09	0.08	0.2187	ukbb	European	unpublished
Diagnoses - main ICD10: C44 Other malignant neoplasms of skin	0.11	0.09	0.2214	ukbb	European	unpublished
Vitamin and mineral supplements: Vitamin B	0.11	0.09	0.2221	ukbb	European	unpublished
Non-cancer illness code_ self-reported: uterine fibroids	-0.13	0.11	0.2225	ukbb	European	unpublished
Total cholesterol in very large HDL	0.4	0.33	0.2226	metabolites	European	27005778
Non-cancer illness code_ self-reported: hayfever/allergic rhinitis	-0.08	0.06	0.2279	ukbb	European	unpublished
Frequency of walking for pleasure in last 4 weeks	-0.07	0.06	0.2294	ukbb	European	unpublished
Description of average fatty acid chain length; not actual carbon number	0.15	0.13	0.2298	metabolites	European	27005778
Leucine	0.19	0.16	0.23	metabolites	European	27005778
Mean Accumbens	0.16	0.13	0.2321	brain_volume	European	25607358
Diagnoses - main ICD10: K76 Other diseases of liver	0.15	0.12	0.2381	ukbb	European	unpublished
Chest pain or discomfort	-0.05	0.04	0.2392	ukbb	European	unpublished
Cancer code_ self-reported: squamous cell carcinoma	0.21	0.18	0.2392	ukbb	European	unpublished
Average weekly intake of other alcoholic drinks	-0.5	0.42	0.2394	ukbb	European	unpublished
Platelet count	-0.07	0.06	0.2394	haemotological	European	22139419
Non-cancer illness code_ self-reported: osteoporosis	0.08	0.07	0.2402	ukbb	European	unpublished
Illnesses of mother: None of the above (group 2)	0.12	0.1	0.2427	ukbb	European	unpublished
Illness_ injury_ bereavement_ stress in last 2 years: Serious illness_ injury or assault to yourself	-0.09	0.07	0.2443	ukbb	European	unpublished
Diagnoses - main ICD10: G56 Mononeuropathies of upper limb	-0.08	0.07	0.2455	ukbb	European	unpublished
Amyotrophic lateral sclerosis	0.16	0.14	0.2467	neurological	European	27455348
Pain type(s) experienced in last month: None of the above	0.05	0.05	0.247	ukbb	European	unpublished
Age at Menarche	0.05	0.05	0.2488	reproductive	European	25231870
Infant head circumference	-0.12	0.1	0.2527	anthropometric	European	22504419
Diagnoses - main ICD10: S66 Injury of muscle and tendon at wrist and hand level	-0.27	0.24	0.2529	ukbb	European	unpublished
Peak expiratory flow	0.04	0.03	0.2535	lung_function	European	unpublished
Former vs Current smoker	0.11	0.1	0.2566	smoking_behaviour	European	20418890
Transferrin	0.09	0.08	0.2567	metal	European	25352340
Diagnoses - main ICD10: I80 Phlebitis and thrombophlebitis	-0.11	0.1	0.2598	ukbb	European	unpublished
Vitamin and mineral supplements: Multivitamins +/- minerals	0.07	0.07	0.268	ukbb	European	unpublished
Illnesses of father: High blood pressure	0.08	0.07	0.2683	ukbb	European	unpublished
Non-cancer illness code_ self-reported: heart attack/myocardial infarction	-0.07	0.06	0.2685	ukbb	European	unpublished
Peak expiratory flow	0.04	0.04	0.2706	lung_function	European	unpublished
Illnesses of siblings: None of the above (group 2)	-0.12	0.11	0.2709	ukbb	European	unpublished
Diagnoses - main ICD10: I25 Chronic ischaemic heart disease	-0.08	0.07	0.273	ukbb	European	unpublished
Diagnoses - main ICD10: K50 Crohns disease [regional enteritis]	0.11	0.1	0.2742	ukbb	European	unpublished
Current employment status: Unable to work because of sickness or disability	-0.06	0.05	0.2764	ukbb	European	unpublished
Sleeplessness / insomnia	0.05	0.05	0.277	ukbb	European	unpublished
Non-cancer illness code_ self-reported: varicose veins	0.14	0.13	0.2803	ukbb	European	unpublished
Diagnoses - main ICD10: F31 Bipolar affective disorder	0.12	0.11	0.2839	ukbb	European	unpublished
Ever had prostate specific antigen (PSA) test	0.08	0.08	0.2867	ukbb	European	unpublished
Illnesses of mother: Alzheimers disease/dementia	0.23	0.22	0.2887	ukbb	European	unpublished
Wears glasses or contact lenses	-0.07	0.07	0.2901	ukbb	European	unpublished
Vitamin and mineral supplements: Vitamin D	0.11	0.11	0.2911	ukbb	European	unpublished
Vascular/heart problems diagnosed by doctor: Angina	-0.07	0.07	0.2923	ukbb	European	unpublished
Smoking status: Current	-0.05	0.05	0.2923	ukbb	European	unpublished
Had menopause	0.09	0.08	0.2938	ukbb	European	unpublished
Diagnoses - main ICD10: R35 Polyuria	0.19	0.19	0.2938	ukbb	European	unpublished
Non-cancer illness code_ self-reported: eczema/dermatitis	0.09	0.09	0.2941	ukbb	European	unpublished
Free cholesterol in very large HDL	0.29	0.28	0.2942	metabolites	European	27005778
Femoral Neck bone mineral density	-0.07	0.07	0.2945	bone	Mixed	26367794
Attention deficit hyperactivity disorder	0.17	0.16	0.295	psychiatric	European	20732625
Cholesterol esters in medium HDL	0.2	0.19	0.2967	metabolites	European	27005778
Average weekly champagne plus white wine intake	0.07	0.06	0.3007	ukbb	European	unpublished
Average number of double bonds in a fatty acid chain	0.09	0.09	0.3021	metabolites	European	27005778
Ever manic/hyper for 2 days	0.1	0.1	0.3027	ukbb	European	unpublished
Diagnoses - main ICD10: S09 Other and unspecified injuries of head	0.14	0.14	0.3036	ukbb	European	unpublished
Back pain for 3+ months	0.09	0.09	0.3059	ukbb	European	unpublished
Diagnoses - main ICD10: K43 Ventral hernia	-0.14	0.13	0.3063	ukbb	European	unpublished
Inflammatory Bowel Disease (Euro)	0.07	0.07	0.3071	autoimmune	European	26192919
Illness_ injury_ bereavement_ stress in last 2 years: Death of a close relative	0.11	0.11	0.3085	ukbb	European	unpublished
Cough on most days	-0.08	0.08	0.3128	ukbb	European	unpublished
Diagnoses - main ICD10: G47 Sleep disorders	-0.1	0.1	0.3136	ukbb	European	unpublished
Birth weight	0.05	0.05	0.3159	anthropometric	European	27680694
Diagnoses - main ICD10: M25 Other joint disorders_ not elsewhere classified	-0.4	0.4	0.3163	ukbb	European	unpublished
Illnesses of father: Heart disease	0.05	0.05	0.3199	ukbb	European	unpublished
Number of children ever born	-0.06	0.06	0.321	reproductive	European	27798627
Diagnoses - main ICD10: K51 Ulcerative colitis	0.12	0.13	0.3212	ukbb	European	unpublished
Non-cancer illness code_ self-reported: glaucoma	0.09	0.09	0.3215	ukbb	European	unpublished
Difference in height between childhood and adulthood; age 8	0.08	0.08	0.322	anthropometric	European	23449627
Total cholesterol in medium HDL	0.18	0.18	0.3226	metabolites	European	27005778
Getting up in morning	-0.05	0.05	0.3238	ukbb	European	unpublished
Non-cancer illness code_ self-reported: diverticular disease/diverticulitis	-0.07	0.08	0.3242	ukbb	European	unpublished
Duration of heavy DIY	-0.07	0.07	0.3268	ukbb	European	unpublished
Forced expiratory volume in 1 second (FEV1)/Forced Vital capacity(FVC)	0.08	0.08	0.3281	lung_function	European	26635082
Diagnoses - main ICD10: J44 Other chronic obstructive pulmonary disease	-0.11	0.11	0.3282	ukbb	European	unpublished
Diagnoses - main ICD10: R69 Unknown and unspecified causes of morbidity	0.11	0.12	0.334	ukbb	European	unpublished
Neck/shoulder pain for 3+ months	-0.1	0.1	0.335	ukbb	European	unpublished
Maximum workload during fitness test	0.1	0.1	0.3391	ukbb	European	unpublished
Diagnoses - main ICD10: I30 Acute pericarditis	0.14	0.15	0.3394	ukbb	European	unpublished
Rheumatoid Arthritis	0.06	0.06	0.345	autoimmune	European	24390342
Number of unsuccessful stop-smoking attempts	0.07	0.07	0.3476	ukbb	European	unpublished
Maximum heart rate during fitness test	-0.09	0.09	0.3526	ukbb	European	unpublished
Diagnoses - main ICD10: H25 Senile cataract	0.14	0.15	0.3578	ukbb	European	unpublished
Diagnoses - main ICD10: K52 Other non-infective gastro-enteritis and colitis	-0.11	0.12	0.3589	ukbb	European	unpublished
Standing height	0.03	0.03	0.3596	ukbb	European	unpublished
Medication for pain relief_ constipation_ heartburn: Paracetamol	-0.04	0.05	0.3596	ukbb	European	unpublished
Tinnitus: Yes_ now most or all of the time	-0.07	0.08	0.3601	ukbb	European	unpublished
Heart rate	-0.06	0.06	0.3603	haemotological	Mixed	23583979
Diagnoses - main ICD10: R14 Flatulence and related conditions	0.12	0.13	0.3605	ukbb	European	unpublished
Leptin_adjBMI	-0.08	0.09	0.3616	hormone	European	26833098
Mood swings	0.04	0.04	0.3622	ukbb	European	unpublished
Former alcohol drinker	0.09	0.09	0.3624	ukbb	European	unpublished
Forced expiratory volume in 1 second (FEV1)	0.07	0.08	0.3637	lung_function	European	21946350
Hair/balding pattern: Pattern 2	0.05	0.06	0.3654	ukbb	European	unpublished
Own birth weight	0.04	0.04	0.3654	anthropometric	Mixed	31043758
Diagnoses - main ICD10: J22 Unspecified acute lower respiratory infection	-0.16	0.18	0.3658	ukbb	European	unpublished
Tobacco smoking: Ex-smoker	0.06	0.06	0.3672	ukbb	European	unpublished
Relative age voice broke	0.05	0.06	0.374	ukbb	European	unpublished
Non-cancer illness code_ self-reported: polio / poliomyelitis	-0.18	0.2	0.377	ukbb	European	unpublished
Non-cancer illness code_ self-reported: angina	-0.06	0.07	0.3776	ukbb	European	unpublished
Tyrosine	0.1	0.11	0.3779	metabolites	European	27005778
Multiple sclerosis	0.15	0.17	0.3779	autoimmune	European	21833088
Mean Thalamus	0.1	0.11	0.381	brain_volume	European	25607358
Omega-9 and saturated fatty acids	0.13	0.14	0.3811	metabolites	European	27005778
Illnesses of mother: None of the above (group 1)	0.06	0.07	0.3825	ukbb	European	unpublished
Pain type(s) experienced in last month: Stomach or abdominal pain	0.06	0.07	0.3835	ukbb	European	unpublished
Chest pain or discomfort walking normally	-0.07	0.08	0.3852	ukbb	European	unpublished
Lumbar Spine bone mineral density	-0.06	0.07	0.3882	bone	Mixed	26367794
Non-cancer illness code_ self-reported: gastro-oesophageal reflux (gord) / gastric reflux	0.07	0.09	0.3921	ukbb	European	unpublished
Adiponectin	0.08	0.09	0.3924	cardiometabolic	Mixed	22479202
Why stopped smoking: Doctors advice	-0.1	0.12	0.3958	ukbb	European	unpublished
Financial situation satisfaction	-0.06	0.07	0.3971	ukbb	European	unpublished
Diagnoses - main ICD10: K30 Dyspepsia	-0.14	0.16	0.3989	ukbb	European	unpublished
Illnesses of siblings: Heart disease	-0.07	0.08	0.399	ukbb	European	unpublished
Concentration of chylomicrons and largest VLDL particles	0.09	0.11	0.4012	metabolites	European	27005778
Non-cancer illness code_ self-reported: nasal polyps	-0.1	0.12	0.4062	ukbb	European	unpublished
Childhood obesity	-0.05	0.07	0.4099	anthropometric	European	22484627
Non-cancer illness code_ self-reported: pernicious anaemia	-0.11	0.13	0.411	ukbb	European	unpublished
Bring up phlegm/sputum/mucus on most days	-0.09	0.11	0.4136	ukbb	European	unpublished
Adopted as a child	-0.09	0.11	0.4174	ukbb	European	unpublished
Free cholesterol in medium HDL	0.11	0.14	0.4193	metabolites	European	27005778
Non-cancer illness code_ self-reported: hypertrophic cardiomyopathy (hcm / hocm)	0.15	0.19	0.4209	ukbb	European	unpublished
Non-cancer illness code_ self-reported: iron deficiency anaemia	0.11	0.13	0.4222	ukbb	European	unpublished
Prospective memory result	-0.06	0.07	0.4243	ukbb	European	unpublished
Light smokers_ at least 100 smokes in lifetime	-0.05	0.06	0.4262	ukbb	European	unpublished
Ever had stillbirth_ spontaneous miscarriage or termination	0.07	0.08	0.4281	ukbb	European	unpublished
Number of treatments/medications taken	-0.04	0.05	0.4282	ukbb	European	unpublished
Pain type(s) experienced in last month: Headache	0.04	0.05	0.4302	ukbb	European	unpublished
Cigarettes Per Day	-0.07	0.09	0.4313	smoking_behaviour	European	30617275
Pain type(s) experienced in last month: Pain all over the body	-0.06	0.08	0.4342	ukbb	European	unpublished
Number of live births	-0.04	0.05	0.4343	ukbb	European	unpublished
Cancer code_ self-reported: prostate cancer	-0.09	0.11	0.4344	ukbb	European	unpublished
Other eye problems	0.07	0.09	0.4377	ukbb	European	unpublished
Handedness (chirality/laterality): Use both right and left hands equally	-0.09	0.12	0.4416	ukbb	European	unpublished
Triglycerides in IDL	-0.09	0.12	0.4458	metabolites	European	27005778
Diagnoses - main ICD10: M23 Internal derangement of knee	-0.07	0.09	0.4538	ukbb	European	unpublished
Illnesses of mother: High blood pressure	-0.04	0.05	0.4602	ukbb	European	unpublished
Why reduced smoking: Illness or ill health	-0.11	0.16	0.4629	ukbb	European	unpublished
Total lipids in medium HDL	0.11	0.16	0.464	metabolites	European	27005778
Distance between home and job workplace	-0.08	0.11	0.4654	ukbb	European	unpublished
Heel bone mineral density (BMD) T-score_ automated (right)	0.03	0.04	0.4664	ukbb	European	unpublished
Eye problems/disorders: Glaucoma	0.06	0.08	0.467	ukbb	European	unpublished
Ever smoked	0.03	0.04	0.4678	ukbb	European	unpublished
Eczema	-0.07	0.1	0.4701	autoimmune	Mixed	26482879
Pain type(s) experienced in last month: Hip pain	-0.04	0.06	0.4712	ukbb	European	unpublished
Pulse wave reflection index	0.05	0.06	0.4712	ukbb	European	unpublished
Headaches for 3+ months	0.07	0.09	0.4714	ukbb	European	unpublished
Chronotype	-0.04	0.05	0.4742	sleeping	European	27494321
Free cholesterol	0.13	0.18	0.4757	metabolites	European	27005778
Fracture resulting from simple fall	-0.09	0.13	0.4767	ukbb	European	unpublished
Reason for glasses/contact lenses: For short-sightedness_ i.e. only or mainly for distance viewing such as driving_ cinema etc (called myopia)	-0.05	0.07	0.4774	ukbb	European	unpublished
Pain type(s) experienced in last month: Facial pain	0.07	0.1	0.478	ukbb	European	unpublished
Diagnoses - main ICD10: S52 Fracture of forearm	0.07	0.09	0.4784	ukbb	European	unpublished
Illness_ injury_ bereavement_ stress in last 2 years: None of the above	0.04	0.06	0.4796	ukbb	European	unpublished
Risk taking	-0.03	0.05	0.4803	ukbb	European	unpublished
Diagnoses - main ICD10: M72 Fibroblastic disorders	0.06	0.09	0.4816	ukbb	European	unpublished
Primary sclerosing cholangitis	0.07	0.1	0.4832	autoimmune	Mixed	27992413
Fractured bone site(s): Other bones	0.06	0.09	0.4839	ukbb	European	unpublished
Alcohol drinker status: Never	0.05	0.07	0.4853	ukbb	European	unpublished
Reason for glasses/contact lenses: For astigmatism	0.06	0.09	0.4865	ukbb	European	unpublished
Diagnoses - main ICD10: N19 Unspecified renal failure	-0.11	0.16	0.4872	ukbb	European	unpublished
Non-cancer illness code_ self-reported: mania/bipolar disorder/manic depression	0.08	0.12	0.4883	ukbb	European	unpublished
Smoking status: Previous	0.03	0.05	0.4885	ukbb	European	unpublished
Femoral neck bone mineral density	-0.04	0.06	0.4893	bone	Mixed	22504420
Non-cancer illness code_ self-reported: enlarged prostate	0.07	0.11	0.4902	ukbb	European	unpublished
Cholesterol esters in medium VLDL	0.06	0.09	0.4987	metabolites	European	27005778
Free cholesterol in IDL	-0.11	0.16	0.4988	metabolites	European	27005778
Illness_ injury_ bereavement_ stress in last 2 years: Marital separation/divorce	-0.08	0.12	0.4991	ukbb	European	unpublished
Phospholipids in IDL	-0.12	0.18	0.5011	metabolites	European	27005778
Cancer code_ self-reported: breast cancer	0.06	0.09	0.503	ukbb	European	unpublished
Past tobacco smoking	-0.03	0.04	0.5047	ukbb	European	unpublished
Diagnoses - main ICD10: O75 Other complications of labour and delivery_ not elsewhere classified	-0.09	0.14	0.5055	ukbb	European	unpublished
Fed-up feelings	0.03	0.04	0.5087	ukbb	European	unpublished
Height_2010	0.02	0.04	0.5115	anthropometric	European	20881960
Heel bone mineral density (BMD) T-score_ automated (left)	0.03	0.04	0.5136	ukbb	European	unpublished
Frequency of light DIY in last 4 weeks	-0.05	0.08	0.5171	ukbb	European	unpublished
Diagnoses - main ICD10: I84 Haemorrhoids	0.06	0.09	0.5181	ukbb	European	unpublished
Concentration of medium HDL particles	0.09	0.15	0.5191	metabolites	European	27005778
Diagnoses - main ICD10: M67 Other disorders of synovium and tendon	0.12	0.19	0.5225	ukbb	European	unpublished
Mean diameter for VLDL particles	0.06	0.09	0.5241	metabolites	European	27005778
Eye problems/disorders: Cataract	-0.07	0.11	0.5258	ukbb	European	unpublished
Diagnoses - main ICD10: D25 Leiomyoma of uterus	0.07	0.1	0.5282	ukbb	European	unpublished
Diagnoses - main ICD10: J33 Nasal polyp	0.1	0.15	0.5291	ukbb	European	unpublished
Blood clot_ DVT_ bronchitis_ emphysema_ asthma_ rhinitis_ eczema_ allergy diagnosed by doctor: None of the above	0.03	0.04	0.5292	ukbb	European	unpublished
Chronic Kidney Disease	-0.08	0.12	0.5328	kidney	Mixed	26831199
Frequency of tiredness / lethargy in last 2 weeks	0.03	0.05	0.5335	ukbb	European	unpublished
Blood clot_ DVT_ bronchitis_ emphysema_ asthma_ rhinitis_ eczema_ allergy diagnosed by doctor: Emphysema/chronic bronchitis	0.05	0.07	0.539	ukbb	European	unpublished
Creatinine	-0.06	0.1	0.5407	metabolites	European	27005778
Sitting height ratio	-0.04	0.07	0.5481	anthropometric	European	25865494
Medication for pain relief_ constipation_ heartburn: Omeprazole (e.g. Zanprol)	-0.04	0.07	0.5484	ukbb	European	unpublished
Number of self-reported non-cancer illnesses	-0.03	0.05	0.5504	ukbb	European	unpublished
Diagnoses - main ICD10: J34 Other disorders of nose and nasal sinuses	-0.08	0.13	0.5511	ukbb	European	unpublished
Total cholesterol in small LDL	-0.1	0.17	0.559	metabolites	European	27005778
Non-cancer illness code_ self-reported: arthritis (nos)	-0.1	0.18	0.5598	ukbb	European	unpublished
Types of transport used (excluding work): Public transport	0.04	0.07	0.5615	ukbb	European	unpublished
Asthma	-0.05	0.09	0.563	autoimmune	European	17611496
Duration of fitness test	0.11	0.19	0.5633	ukbb	European	unpublished
Number of depression episodes	0.08	0.13	0.5638	ukbb	European	unpublished
Fasting proinsulin	-0.06	0.11	0.5645	glycemic	European	20081858
Mean Pallidum	0.06	0.11	0.5666	brain_volume	European	25607358
Duration of vigorous activity	-0.04	0.07	0.5676	ukbb	European	unpublished
Peak expiratory flow	0.06	0.11	0.5724	lung_function	European	unpublished
Non-cancer illness code_ self-reported: kidney stone/ureter stone/bladder stone	-0.04	0.08	0.5815	ukbb	European	unpublished
Medication for pain relief_ constipation_ heartburn: Ibuprofen (e.g. Nurofen)	-0.03	0.06	0.5822	ukbb	European	unpublished
Medication for pain relief_ constipation_ heartburn: Aspirin	-0.03	0.06	0.5833	ukbb	European	unpublished
Duration walking for pleasure	0.04	0.07	0.5854	ukbb	European	unpublished
18:2 linoleic acid (LA)	0.07	0.14	0.5858	metabolites	European	27005778
Blood clot_ DVT_ bronchitis_ emphysema_ asthma_ rhinitis_ eczema_ allergy diagnosed by doctor: Asthma	-0.02	0.04	0.5914	ukbb	European	unpublished
Mean Putamen	0.04	0.08	0.5924	brain_volume	European	25607358
Hand grip strength (left)	0.02	0.04	0.5964	ukbb	European	unpublished
Diagnoses - main ICD10: K40 Inguinal hernia	0.03	0.06	0.6043	ukbb	European	unpublished
Medication for pain relief_ constipation_ heartburn: Laxatives (e.g. Dulcolax_ Senokot)	0.04	0.08	0.6059	ukbb	European	unpublished
Diagnoses - main ICD10: R04 Haemorrhage from respiratory passages	0.08	0.16	0.6081	ukbb	European	unpublished
Extreme height	-0.03	0.05	0.6093	anthropometric	European	23563607
Offspring birth weight	-0.02	0.04	0.6097	anthropometric	Mixed	31043758
Total lipids in very large VLDL	0.05	0.1	0.6109	metabolites	European	27005778
Illnesses of father: Lung cancer	-0.04	0.07	0.6142	ukbb	European	unpublished
Diagnoses - main ICD10: K62 Other diseases of anus and rectum	0.06	0.12	0.6161	ukbb	European	unpublished
Serumurate overweight	0.03	0.06	0.6163	uric_acid	European	25811787
Cancer code_ self-reported: lung cancer	-0.44	0.88	0.6168	ukbb	European	unpublished
Insomnia	-0.03	0.06	0.6172	sleeping	European	27992416
ICV	-0.05	0.1	0.6191	brain_volume	European	25607358
Number of older siblings	-0.11	0.22	0.6196	ukbb	European	unpublished
Diagnoses - main ICD10: Z09 Follow-up examination after treatment for conditions other than malignant neoplasms	0.07	0.14	0.62	ukbb	European	unpublished
Free cholesterol to esterified cholesterol ratio	0.1	0.2	0.6233	metabolites	European	27005778
Sitting height	-0.02	0.03	0.624	ukbb	European	unpublished
Diagnoses - main ICD10: K35 Acute appendicitis	-0.08	0.16	0.6257	ukbb	European	unpublished
Frequency of heavy DIY in last 4 weeks	-0.04	0.09	0.6286	ukbb	European	unpublished
Excessive daytime sleepiness	-0.04	0.07	0.6306	sleeping	European	27992416
Morning/evening person (chronotype)	-0.02	0.04	0.6309	ukbb	European	unpublished
Total cholesterol in small VLDL	0.06	0.13	0.6315	metabolites	European	27005778
Concentration of medium VLDL particles	0.04	0.09	0.6321	metabolites	European	27005778
Mono-unsaturated fatty acids	0.06	0.13	0.6328	metabolites	European	27005778
Comparative height size at age 10	-0.02	0.03	0.6357	ukbb	European	unpublished
Birth weight of first child	-0.02	0.05	0.6375	ukbb	European	unpublished
Doctor diagnosed asthma	-0.03	0.07	0.6393	ukbb	European	unpublished
Number of cigarettes currently smoked daily (current cigarette smokers)	0.04	0.09	0.6448	ukbb	European	unpublished
Illnesses of mother: Heart disease	0.03	0.07	0.6453	ukbb	European	unpublished
Diagnoses - main ICD10: N40 Hyperplasia of prostate	-0.06	0.13	0.6492	ukbb	European	unpublished
Doctor diagnosed hayfever or allergic rhinitis	0.03	0.06	0.6507	ukbb	European	unpublished
Acetate	-0.06	0.13	0.6516	metabolites	European	27005778
Most recent bowel cancer screening	-0.07	0.15	0.6526	ukbb	European	unpublished
Offspring birth weight (maternal effect)	-0.02	0.04	0.6541	anthropometric	European	31043758
Hearing aid user	-0.04	0.09	0.6542	ukbb	European	unpublished
Diagnoses - main ICD10: R10 Abdominal and pelvic pain	-0.03	0.08	0.6573	ukbb	European	unpublished
Phospholipids in medium HDL	0.06	0.13	0.6605	metabolites	European	27005778
Diagnoses - main ICD10: K60 Fissure and fistula of anal and rectal regions	0.05	0.11	0.6618	ukbb	European	unpublished
Diagnoses - main ICD10: M10 Gout	0.08	0.17	0.6631	ukbb	European	unpublished
Concentration of large VLDL particles	0.04	0.1	0.6666	metabolites	European	27005778
Diagnoses - main ICD10: M20 Acquired deformities of fingers and toes	-0.04	0.08	0.6676	ukbb	European	unpublished
Isoleucine	0.05	0.13	0.6686	metabolites	European	27005778
Non-cancer illness code_ self-reported: hyperthyroidism/thyrotoxicosis	0.04	0.1	0.6698	ukbb	European	unpublished
Serum total cholesterol	0.07	0.16	0.6717	metabolites	European	27005778
Alzheimers disease	-0.05	0.11	0.6732	neurological	European	24162737
Number of pregnancy terminations	0.04	0.09	0.6763	ukbb	European	unpublished
Total cholesterol in medium VLDL	0.04	0.1	0.6769	metabolites	European	27005778
Valine	0.05	0.13	0.6778	metabolites	European	27005778
Total lipids in medium VLDL	0.04	0.09	0.6811	metabolites	European	27005778
Lung cancer	-0.03	0.08	0.6823	cancer	European	27488534
Non-cancer illness code_ self-reported: hypopituitarism	-0.19	0.46	0.6839	ukbb	European	unpublished
Phenylalanine	-0.06	0.16	0.6844	metabolites	European	27005778
Childhood IQ	0.04	0.1	0.6874	education	European	23358156
Urinary albumin-to-creatinine ratio	0.04	0.11	0.6899	kidney	European	26631737
Fractured bone site(s): Ankle	0.04	0.1	0.696	ukbb	European	unpublished
Non-cancer illness code_ self-reported: bladder problem (not cancer)	-0.06	0.16	0.6971	ukbb	European	unpublished
Diagnoses - main ICD10: R11 Nausea and vomiting	0.07	0.18	0.6977	ukbb	European	unpublished
Free cholesterol in large LDL	-0.07	0.17	0.6978	metabolites	European	27005778
Triglycerides in small HDL	-0.06	0.16	0.7001	metabolites	European	27005778
Non-cancer illness code_ self-reported: ulcerative colitis	0.04	0.1	0.7002	ukbb	European	unpublished
Non-cancer illness code_ self-reported: back problem	0.05	0.12	0.7015	ukbb	European	unpublished
Squamous cell lung cancer	0.04	0.12	0.7031	cancer	European	27488534
Diagnoses - main ICD10: N92 Excessive_ frequent and irregular menstruation	-0.04	0.1	0.7049	ukbb	European	unpublished
Fractured bone site(s): Wrist	0.04	0.1	0.7062	ukbb	European	unpublished
Diagnoses - main ICD10: H26 Other cataract	-0.04	0.1	0.7062	ukbb	European	unpublished
Age of smoking initiation	0.05	0.13	0.7071	smoking_behaviour	European	20418890
Diagnoses - main ICD10: K29 Gastritis and duodenitis	0.04	0.1	0.7074	ukbb	European	unpublished
Free cholesterol in large VLDL	0.04	0.1	0.7095	metabolites	European	27005778
Type of tobacco previously smoked: Cigars or pipes	0.06	0.15	0.7158	ukbb	European	unpublished
Total lipids in chylomicrons and largest VLDL particles	0.04	0.1	0.7169	metabolites	European	27005778
Fractured bone site(s): Arm	0.04	0.12	0.718	ukbb	European	unpublished
Phospholipids in large LDL	-0.06	0.17	0.7213	metabolites	European	27005778
Total lipids in small LDL	-0.05	0.14	0.7281	metabolites	European	27005778
Concentration of large LDL particles	-0.06	0.16	0.7292	metabolites	European	27005778
Underlying (primary) cause of death: ICD10: J84.1 Other interstitial pulmonary diseases with fibrosis	-0.06	0.16	0.7305	ukbb	European	unpublished
Serum total triglycerides	-0.03	0.1	0.735	metabolites	European	27005778
Cigarettes smoked per day	-0.04	0.12	0.7351	smoking_behaviour	European	20418890
Number of trend entries	-0.04	0.13	0.7368	ukbb	European	unpublished
Daytime dozing / sleeping (narcolepsy)	-0.02	0.05	0.7387	ukbb	European	unpublished
Other serious medical condition/disability diagnosed by doctor	-0.02	0.07	0.7447	ukbb	European	unpublished
Non-cancer illness code_ self-reported: asthma	-0.01	0.05	0.7448	ukbb	European	unpublished
Duration of other exercises	0.03	0.09	0.7449	ukbb	European	unpublished
Target heart rate achieved	0.04	0.13	0.7475	ukbb	European	unpublished
Blood clot_ DVT_ bronchitis_ emphysema_ asthma_ rhinitis_ eczema_ allergy diagnosed by doctor: Blood clot in the lung	-0.04	0.12	0.7481	ukbb	European	unpublished
Diagnoses - main ICD10: S76 Injury of muscle and tendon at hip and thigh level	0.06	0.19	0.7486	ukbb	European	unpublished
Non-cancer illness code_ self-reported: pulmonary embolism +/- dvt	-0.04	0.12	0.7499	ukbb	European	unpublished
Diagnoses - main ICD10: Z47 Other orthopaedic follow-up care	-0.05	0.15	0.7514	ukbb	European	unpublished
Non-cancer illness code_ self-reported: crohns disease	0.04	0.13	0.7527	ukbb	European	unpublished
Phospholipids in very small VLDL	-0.04	0.14	0.7545	metabolites	European	27005778
Concentration of IDL particles	-0.05	0.15	0.7557	metabolites	European	27005778
Triglycerides in large VLDL	0.03	0.1	0.7583	metabolites	European	27005778
Crohns disease	0.02	0.06	0.76	autoimmune	European	26192919
Diagnoses - main ICD10: C50 Malignant neoplasm of breast	-0.03	0.09	0.7616	ukbb	European	unpublished
Total lipids in small VLDL	0.03	0.1	0.762	metabolites	European	27005778
Non-cancer illness code_ self-reported: emphysema/chronic bronchitis	0.03	0.09	0.763	ukbb	European	unpublished
Non-cancer illness code_ self-reported: joint disorder	0.05	0.17	0.7637	ukbb	European	unpublished
Non-cancer illness code_ self-reported: chronic obstructive airways disease/copd	0.03	0.11	0.765	ukbb	European	unpublished
Total cholesterol in medium LDL	-0.05	0.16	0.766	metabolites	European	27005778
Serum creatinine (non-diabetes)	0.02	0.06	0.7673	kidney	Mixed	26831199
Non-cancer illness code_ self-reported: cholelithiasis/gall stones	-0.03	0.09	0.7683	ukbb	European	unpublished
Illness_ injury_ bereavement_ stress in last 2 years: Serious illness_ injury or assault of a close relative	0.03	0.09	0.7687	ukbb	European	unpublished
Total lipids in large VLDL	0.03	0.1	0.7748	metabolites	European	27005778
Citrate	0.03	0.12	0.7752	metabolites	European	27005778
Cholesterol esters in large VLDL	0.03	0.09	0.7766	metabolites	European	27005778
Cancer diagnosed by doctor	0.03	0.1	0.7781	ukbb	European	unpublished
Medication for cholesterol_ blood pressure_ diabetes_ or take exogenous hormones: Hormone replacement therapy	-0.02	0.09	0.7842	ukbb	European	unpublished
Glucose	-0.03	0.1	0.7862	metabolites	European	27005778
Non-cancer illness code_ self-reported: retinal detachment	0.04	0.14	0.7876	ukbb	European	unpublished
Diagnoses - main ICD10: N20 Calculus of kidney and ureter	0.03	0.1	0.7878	ukbb	European	unpublished
Concentration of medium LDL particles	-0.04	0.15	0.7917	metabolites	European	27005778
Total cholesterol in LDL	-0.04	0.16	0.7939	metabolites	European	27005778
Knee pain for 3+ months	0.03	0.11	0.7954	ukbb	European	unpublished
Diagnoses - main ICD10: E03 Other hypothyroidism	0.08	0.31	0.7977	ukbb	European	unpublished
Hand grip strength (right)	0.01	0.04	0.8	ukbb	European	unpublished
Total lipids in large LDL	-0.04	0.16	0.8044	metabolites	European	27005778
Primary biliary cirrhosis	0.02	0.08	0.8093	autoimmune	European	26394269
Cancer code_ self-reported: small intestine/small bowel cancer	0.05	0.21	0.8109	ukbb	European	unpublished
Insomnia	0.02	0.07	0.812	sleeping	European	28604731
Current employment status: Looking after home and/or family	-0.03	0.12	0.8122	ukbb	European	unpublished
Phospholipids in small VLDL	0.02	0.11	0.8131	metabolites	European	27005778
Used an inhaler for chest within last hour	-0.03	0.14	0.8133	ukbb	European	unpublished
Total cholesterol in large LDL	-0.04	0.17	0.8167	metabolites	European	27005778
Diagnoses - main ICD10: R55 Syncope and collapse	0.03	0.13	0.8179	ukbb	European	unpublished
Lung adenocarcinoma	-0.03	0.13	0.8185	cancer	European	27488534
Age at Menopause	0.01	0.06	0.8198	reproductive	European	26414677
Illnesses of father: Chronic bronchitis/emphysema	0.02	0.07	0.82	ukbb	European	unpublished
Total lipids in medium LDL	-0.03	0.15	0.8211	metabolites	European	27005778
Child birth weight	-0.02	0.08	0.8264	anthropometric	European	23202124
Concentration of small VLDL particles	0.02	0.09	0.8327	metabolites	European	27005778
Reproduciblity of spirometry measurement using ERS/ATS criteria	0.02	0.09	0.8335	ukbb	European	unpublished
Duration of moderate activity	0.01	0.06	0.836	ukbb	European	unpublished
Triglycerides in medium VLDL	0.02	0.11	0.8364	metabolites	European	27005778
Lumbar spine bone mineral density	0.01	0.06	0.8376	bone	Mixed	22504420
Urinary albumin-to-creatinine ratio (non-diabetes)	0.02	0.11	0.8406	kidney	European	26631737
Phospholipids in very large VLDL	0.02	0.11	0.842	metabolites	European	27005778
Phospholipids in chylomicrons and largest VLDL particles	0.02	0.11	0.8478	metabolites	European	27005778
Forced expiratory volume in 1 second (FEV1)/Forced Vital capacity(FVC)	0.01	0.05	0.8483	lung_function	European	28166213
Diagnoses - main ICD10: I10 Essential (primary) hypertension	-0.03	0.17	0.8489	ukbb	European	unpublished
Underlying (primary) cause of death: ICD10: E85.4 Organ-limited amyloidosis	0.08	0.4	0.8492	ukbb	European	unpublished
Diagnoses - main ICD10: K22 Other diseases of oesophagus	0.02	0.13	0.8506	ukbb	European	unpublished
Autism spectrum disorder	-0.01	0.07	0.8517	psychiatric	European	unpublished
Sleep duration	-0.01	0.06	0.8536	sleeping	European	27494321
Free cholesterol in small VLDL	0.02	0.12	0.8548	metabolites	European	27005778
Duration of strenuous sports	0.02	0.12	0.8553	ukbb	European	unpublished
Non-cancer illness code_ self-reported: pneumothorax	0.02	0.13	0.8562	ukbb	European	unpublished
Serum creatinine	0.01	0.06	0.8571	kidney	Mixed	26831199
Diagnoses - main ICD10: K21 Gastro-oesophageal reflux disease	0.02	0.11	0.8654	ukbb	European	unpublished
Phospholipids in large VLDL	-0.02	0.1	0.8666	metabolites	European	27005778
Mouth/teeth dental problems: Bleeding gums	-0.01	0.06	0.8675	ukbb	European	unpublished
Free cholesterol in medium VLDL	0.02	0.1	0.8698	metabolites	European	27005778
Total lipids in IDL	-0.03	0.15	0.8701	metabolites	European	27005778
Non-cancer illness code_ self-reported: bone disorder	0.07	0.42	0.8729	ukbb	European	unpublished
Total cholesterol in large VLDL	-0.02	0.1	0.8733	metabolites	European	27005778
Reason for glasses/contact lenses: For just reading/near work as you are getting older (called presbyopia)	-0.02	0.15	0.8733	ukbb	European	unpublished
Concentration of very small VLDL particles	-0.02	0.12	0.8736	metabolites	European	27005778
Diagnoses - main ICD10: L03 Cellulitis	-0.02	0.14	0.8748	ukbb	European	unpublished
Number of operations_ self-reported	0.01	0.05	0.8802	ukbb	European	unpublished
Forearm Bone mineral density	-0.03	0.18	0.8855	bone	Mixed	26367794
Triglycerides in very small VLDL	-0.01	0.1	0.8865	metabolites	European	27005778
Concentration of small LDL particles	-0.02	0.13	0.8867	metabolites	European	27005778
Heel bone mineral density (BMD) T-score_ automated	0.01	0.04	0.8895	ukbb	European	unpublished
FEV1/FVC	0.01	0.06	0.8923	lung_function	European	unpublished
Non-cancer illness code_ self-reported: ankylosing spondylitis	0.03	0.19	0.8923	ukbb	European	unpublished
Hair/balding pattern: Pattern 3	-0.01	0.06	0.8931	ukbb	European	unpublished
Phospholipids in medium LDL	0.02	0.14	0.8932	metabolites	European	27005778
Comparative body size at age 10	0	0.03	0.8956	ukbb	European	unpublished
Ever highly irritable/argumentative for 2 days	-0.01	0.06	0.9035	ukbb	European	unpublished
Cholesterol esters in medium LDL	-0.02	0.15	0.904	metabolites	European	27005778
Acetoacetate	0.02	0.13	0.9042	metabolites	European	27005778
Non-cancer illness code_ self-reported: malabsorption/coeliac disease	0.01	0.11	0.9045	ukbb	European	unpublished
Diagnoses - main ICD10: K20 Oesophagitis	-0.02	0.17	0.9046	ukbb	European	unpublished
Length of working week for main job	0.01	0.08	0.909	ukbb	European	unpublished
Total cholesterol in IDL	0.02	0.16	0.9097	metabolites	European	27005778
Non-cancer illness code_ self-reported: hypothyroidism/myxoedema	-0.01	0.05	0.9097	ukbb	European	unpublished
Mouth/teeth dental problems: Painful gums	-0.01	0.1	0.9158	ukbb	European	unpublished
Time from waking to first cigarette	-0.01	0.1	0.9183	ukbb	European	unpublished
Triglycerides in chylomicrons and largest VLDL particles	-0.01	0.12	0.9223	metabolites	European	27005778
Triglycerides in small VLDL	-0.01	0.1	0.9226	metabolites	European	27005778
Lung cancer (all)	-0.01	0.09	0.9264	cancer	European	24880342
Child birth length	-0.01	0.09	0.9269	anthropometric	European	25281659
Diagnoses - main ICD10: R07 Pain in throat and chest	0.01	0.07	0.928	ukbb	European	unpublished
Pain type(s) experienced in last month: Neck or shoulder pain	0.01	0.06	0.9317	ukbb	European	unpublished
Illnesses of mother: Chronic bronchitis/emphysema	-0.01	0.07	0.9386	ukbb	European	unpublished
Had major operations	-0.01	0.08	0.9411	ukbb	European	unpublished
Non-cancer illness code_ self-reported: rheumatoid arthritis	0.01	0.12	0.9415	ukbb	European	unpublished
Cholesterol esters in large LDL	-0.01	0.16	0.9629	metabolites	European	27005778
Non-cancer illness code_ self-reported: migraine	0	0.06	0.9634	ukbb	European	unpublished
Phospholipids in medium VLDL	0	0.11	0.9654	metabolites	European	27005778
Non-cancer illness code_ self-reported: hiatus hernia	0	0.1	0.9655	ukbb	European	unpublished
Mean time to correctly identify matches	0	0.04	0.9706	ukbb	European	unpublished
Non-cancer illness code_ self-reported: gout	0	0.06	0.9713	ukbb	European	unpublished
Blood clot_ DVT_ bronchitis_ emphysema_ asthma_ rhinitis_ eczema_ allergy diagnosed by doctor: Hayfever_ allergic rhinitis or eczema	0	0.04	0.9742	ukbb	European	unpublished
Total lipids in small HDL	0	0.15	0.9751	metabolites	European	27005778
Apolipoprotein B	0	0.13	0.9766	metabolites	European	27005778
Lung cancer (squamous cell)	0	0.14	0.9789	cancer	European	24880342
Triglycerides in very large VLDL	0	0.1	0.9799	metabolites	European	27005778
Taking other prescription medications	0	0.05	0.9821	ukbb	European	unpublished
Mean diameter for LDL particles	0	0.14	0.9857	metabolites	European	27005778
Total lipids in very small VLDL	0	0.12	0.9864	metabolites	European	27005778
Diagnoses - main ICD10: K57 Diverticular disease of intestine	0	0.08	0.9872	ukbb	European	unpublished
Hearing difficulty/problems with background noise	0	0.05	0.9895	ukbb	European	unpublished
Forced expiratory volume in 1-second (FEV1)_ predicted	0	0.04	0.9899	ukbb	European	unpublished
Had other major operations	0	0.07	0.9904	ukbb	European	unpublished
Falls in the last year	0	0.06	0.9951	ukbb	European	unpublished
Diagnoses - main ICD10: N32 Other disorders of bladder	0	0.13	0.996	ukbb	European	unpublished
Diagnoses - main ICD10: D12 Benign neoplasm of colon_ rectum_ anus and anal canal	0	0.09	0.9964	ukbb	European	unpublished
Mean Hippocampus	0	0.12	0.997	brain_volume	European	25607358
Frequency of unenthusiasm / disinterest in last 2 weeks	0	0.06	0.9971	ukbb	European	unpublished
Diagnoses - main ICD10: R31 Unspecified haematuria	0	0.16	0.9993	ukbb	European	unpublished

## Sheet: Table S9
Supplementary Table 9. Differences in genetic correlations between early-onset AN and typical-onset AN among 62 selected traits
Phenotype	Early-onset AN			Typical-onset AN			rg difference	s.e. difference	z difference	P difference (green = FDR-significant)	Phenotype category	PMID
	rg	s.e.	P	rg	s.e.	P
Overweight	0.03	0.08	0.7342	-0.35	0.05	4.8×10-12	0.37	0.0943398	4.08	4.5×10-5	European	23563607
Obesity class 1	-0.01	0.08	0.8825	-0.35	0.05	4.3×10-12	0.34	0.0943398	3.73	1.9×10-4	European	23563607
Age at menarche	-0.22	0.07	1.4×10-3	0.05	0.05	0.2488	-0.27	0.0860233	-3.3	9.8×10-4	European	25231870
Age when periods started (menarche)	-0.18	0.06	4.6×10-3	0.06	0.04	0.1329	-0.25	0.072111	-3.2	1.4×10-3	European	unpublished (ukbb)
Body mass index	0.04	0.08	0.644	-0.26	0.05	4.8×10-8	0.3	0.0943398	3.16	1.6×10-3	European	20935630
Waist circumference	-0.06	0.07	0.3905	-0.33	0.05	7.3×10-12	0.27	0.0860233	3.02	2.6×10-3	European	25673412
Hip circumference	-0.01	0.07	0.8714	-0.28	0.05	6.9×10-9	0.27	0.0860233	2.99	2.8×10-3	European	25673412
Obesity class 2	0.02	0.09	0.8304	-0.29	0.06	9.7×10-7	0.31	0.108167	2.99	2.8×10-3	European	23563607
Extreme bmi	0.07	0.1	0.5082	-0.28	0.06	4.6×10-6	0.35	0.116619	2.96	3.1×10-3	European	23563607
Difference in height between childhood and adulthood; age 8	-0.31	0.16	0.0516	0.08	0.08	0.322	-0.39	0.178885	-2.18	0.0290019	European	23449627
Waist-to-hip ratio	-0.05	0.07	0.4738	-0.23	0.04	2.9×10-7	0.17	0.0806226	2.11	0.0346513	European	25673412
Obesity class 3	0.02	0.14	0.8921	-0.32	0.09	2.0×10-4	0.34	0.166433	2.08	0.037467	European	23563607
Body fat	-0.04	0.11	0.6959	-0.25	0.06	1.0×10-4	0.21	0.1253	1.63	0.102147	Mixed	26833246
Years of schooling (proxy cognitive performance)	0.11	0.09	0.2	0.27	0.06	1.3×10-6	-0.16	0.108167	-1.52	0.128593	European	25201988
Subjective well being	-0.05	0.11	0.6347	-0.24	0.08	1.2×10-3	0.19	0.136015	1.49	0.135935	European	27089181
Fasting proinsulin	-0.36	0.19	0.0494	-0.06	0.11	0.5645	-0.3	0.219545	-1.42	0.15691	European	20081858
Years of schooling 2013	0.12	0.1	0.2153	0.27	0.06	1.0×10-5	-0.15	0.116619	-1.32	0.187083	European	23722424
Attention deficit hyperactivity disorder (No GC)	0.14	0.2	0.4881	-0.19	0.15	0.1976	0.33	0.25	1.32	0.18782	European	27663945
Attention deficit hyperactivity disorder (GC)	0.14	0.2	0.4858	-0.19	0.15	0.201	0.33	0.25	1.31	0.189397	European	27663945
Years of schooling 2016	0.15	0.06	0.011	0.24	0.04	3.0×10-10	-0.09	0.072111	-1.23	0.220194	European	27225129
2hr glucose adjusted for BMI	0.1	0.19	0.6091	-0.16	0.13	0.2155	0.26	0.230217	1.12	0.261249	European	20081857
Extreme waist-to-hip ratio	0.07	0.15	0.6705	-0.14	0.1	0.1494	0.2	0.180278	1.12	0.262674	European	23563607
Height; Females at age 10 and males at age 12	0.02	0.12	0.8468	-0.11	0.07	0.0982	0.14	0.138924	0.97	0.330491	European	23449627
Child birth weight	0.13	0.13	0.3079	-0.02	0.08	0.8264	0.15	0.152643	0.97	0.330909	European	23202124
Childhood IQ	0.19	0.13	0.1343	0.04	0.1	0.6874	0.16	0.164012	0.95	0.341457	European	23358156
LDL cholesterol	-0.03	0.1	0.7553	-0.14	0.07	0.0459	0.11	0.122066	0.94	0.345178	European	20686565
Schizophrenia	0.12	0.06	0.0554	0.19	0.04	1.5×10-6	-0.07	0.072111	-0.94	0.34831	Mixed	25056061
Difference in height between adolescence and adulthood; age 14	0	0.17	0.9804	0.17	0.11	0.115	-0.17	0.202485	-0.86	0.387511	European	23449627
Sitting height ratio	0.08	0.13	0.5253	-0.04	0.07	0.5481	0.12	0.147648	0.84	0.399078	European	25865494
Type 2 diabetes	-0.33	0.13	0.0117	-0.23	0.07	7.0×10-4	-0.1	0.147648	-0.69	0.489886	European	22885922
Fasting glucose main effect	-0.19	0.12	0.0928	-0.1	0.07	0.1402	-0.09	0.138924	-0.68	0.494642	European	22581228
Major depressive disorder	0.18	0.15	0.2239	0.28	0.09	1.3×10-3	-0.1	0.174929	-0.6	0.551652	European	22472876
Child birth length	-0.1	0.13	0.4362	-0.01	0.09	0.9269	-0.1	0.158114	-0.59	0.55678	European	25281659
Autism spectrum disorder	-0.1	0.14	0.4597	-0.01	0.07	0.8517	-0.09	0.156525	-0.56	0.576975	European	unpublished
Childhood obesity	0.01	0.11	0.9135	-0.05	0.07	0.4099	0.07	0.130384	0.52	0.603583	European	22484627
Age at menopause	-0.04	0.1	0.7165	0.01	0.06	0.8198	-0.05	0.116619	-0.43	0.668927	European	26414677
Extreme height	0.01	0.08	0.8653	-0.03	0.05	0.6093	0.04	0.0943398	0.42	0.676028	European	23563607
Infant head circumference	-0.04	0.16	0.8115	-0.12	0.1	0.2527	0.08	0.18868	0.41	0.68002	European	22504419
Leptin_not_adjBMI	-0.22	0.14	0.121	-0.29	0.08	4.0×10-4	0.07	0.161245	0.41	0.683334	European	26833098
College completion	0.14	0.09	0.1326	0.18	0.06	3.1×10-3	-0.04	0.108167	-0.4	0.687453	European	23722424
Depressive symptoms	0.14	0.09	0.131	0.18	0.07	0.0066	-0.04	0.114018	-0.34	0.730803	European	27089181
Adiponectin	0.14	0.15	0.3697	0.08	0.09	0.3924	0.06	0.174929	0.33	0.738594	Mixed	22479202
HOMA-IR	-0.4	0.17	0.0177	-0.34	0.1	3.0×10-4	-0.06	0.197231	-0.31	0.75278	European	20081858
HOMA-B	-0.2	0.17	0.2512	-0.25	0.1	0.0097	0.06	0.197231	0.3	0.76348	European	20081858
Offspring birth weight	0	0.06	0.9772	-0.02	0.04	0.6097	0.02	0.072111	0.29	0.769791	Mixed	31043758
Fasting insulin main effect	-0.34	0.14	0.0151	-0.3	0.08	2.0×10-4	-0.05	0.161245	-0.29	0.773972	European	22581228
Intelligence	0.13	0.08	0.1094	0.15	0.05	1.4×10-3	-0.02	0.0943398	-0.24	0.80679	European	28530673
Offspring birth weight	-0.05	0.09	0.584	-0.08	0.06	0.1729	0.03	0.108167	0.24	0.810495	European	31043758
PGC cross-disorder analysis	0.19	0.1	0.0638	0.21	0.06	5.0×10-4	-0.03	0.116619	-0.22	0.829659	European	23453885
Offspring birth weight (maternal effect) adjusted for maternal genotype	0	0.07	0.9747	-0.02	0.04	0.6541	0.02	0.0806226	0.21	0.83655	European	31043758
Total cholesterol	-0.07	0.08	0.4047	-0.09	0.06	0.1203	0.02	0.1	0.18	0.853471	European	20686565
HbA1C	-0.17	0.16	0.2794	-0.14	0.1	0.1716	-0.03	0.18868	-0.17	0.864789	European	20858683
Triglycerides	-0.18	0.09	0.0472	-0.16	0.05	1.3×10-3	-0.02	0.102956	-0.16	0.872684	European	20686565
Own birth weight	0.04	0.06	0.5336	0.05	0.04	0.2069	-0.01	0.072111	-0.16	0.876332	European	31043758
Bipolar disorder	0.18	0.11	0.1041	0.16	0.07	0.0164	0.02	0.130384	0.15	0.884343	European	21926972
HDL cholesterol	0.11	0.09	0.2553	0.12	0.06	0.0264	-0.02	0.108167	-0.14	0.886666	European	20686565
Own birth weight	0.03	0.06	0.6655	0.04	0.04	0.3654	-0.01	0.072111	-0.14	0.889921	Mixed	31043758
Own birth weight (fetal effect) adjusted for maternal genotype	0.09	0.09	0.3089	0.1	0.06	0.0675	-0.01	0.108167	-0.12	0.900639	European	31043758
Birth weight	0.05	0.08	0.4843	0.05	0.05	0.3159	0.01	0.0943398	0.08	0.932884	European	27680694
Leptin_adjBMI	-0.1	0.16	0.5475	-0.08	0.09	0.3616	-0.01	0.183576	-0.06	0.948668	European	26833098
Height_2010	0.02	0.06	0.7422	0.02	0.04	0.5115	0	0.072111	-0.04	0.967961	European	20881960
Attention deficit hyperactivity disorder	0.17	0.22	0.4345	0.17	0.16	0.295	0	0.272029	0	0.996445	European	20732625
Note. The sample size is 1,269 cases and 25,042 controls for the early-onset AN GWAS and 6,998 cases and 25,042 controls for the non-early-onset AN GWAS. rg = genetic correlation, s.e. = standard error, P = P value of the genetic correlation, PMID = PMID of the study reporting on the phenotype. Shading of each cell represents the strength of the correlation, blue shading represents a positive cor…

## Sheet: Table S10
Supplementary Table 10. Descriptive information for the genetic risk score (GRS) leave-one-cohort-out analyses
GWAS				GRS analyses
Phenotype	k	Cases	Controls	N	PT	GRS median (IQR)
age of onset	13	9335	55525	9335	<0.001	-0.064 (0.011)
				9335	<0.01	-0.019 (0.003)
				9335	<0.1	-0.002 (0.002)
				9335	<0.2	3.87×10-5 (0.001)
				9335	<0.3	6.99×10-4 (0.001)
				9335	<0.4	6.31×10-4 (0.001)
				9335	<0.5	7.27×10-4 (0.001)
				9335	<1	7.26×10-4 (4.84×10-4)
AN	13	16992	55525	9335	<0.001	-0.032 (0.017)
				9335	<0.01	-0.021 (0.019)
				9335	<0.1	-0.012 (0.012)
				9335	<0.2	-0.010 (0.008)
				9335	<0.3	-0.008 (0.007)
				9335	<0.4	-0.007 (0.006)
				9335	<0.5	-0.007 (0.005)
				9335	<1	-0.005 (0.004)
early-onset AN	5	1269	25042	8267	<0.001	-0.084 (0.008)
				8267	<0.01	-0.042 (0.003)
				8267	<0.1	-0.014 (0.002)
				8267	<0.2	-0.010 (0.001)
				8267	<0.3	-0.008 (7.06×10-4)
				8267	<0.4	-0.007 (6.06×10-4)
				8267	<0.5	-0.006 (5.36×10-4)
				8267	<1	-0.004 (3.89×10-4)
Note. k refers to the number of cohorts included in the genome-wide association study (GWAS) of the index phenotype. PT refers to the P-value selection threshold for inclusion of single-nucleotide polymorphisms (SNPs) from the GWAS into the GRS. GRS scores were calculated for anorexia nervosa (AN) cases with age of onset data, for cohorts in the GWAS of the index phenotype. For GRSearly-onset AN,…
