# Supplementary material for: Common Genetic Variation and Age of Onset of Anorexia Nervosa
Source: Biol Psychiatry Glob Open Sci. 2021 Sep 20;2(4):368–78. doi: 10.1016/j.bpsgos.2021.09.001 (PMC9616394; doi:10.1016/j.bpsgos.2021.09.001)
Supplement: Key Resources Table [file mmc3.xlsx]

## Sheet: Key Resources Table
KEY RESOURCES TABLE
Resource Type	Specific Reagent or Resource	Source or Reference	Identifiers	Additional Information
Add additional rows as needed for each resource type	Include species and sex when applicable.	Include name of manufacturer, company, repository, individual, or research lab. Include PMID or DOI for references; use “this paper” if new.	Include catalog numbers, stock numbers, database IDs or accession numbers, and/or RRIDs. RRIDs are highly encouraged; search for RRIDs at https://scicrunch.org/resources.	Include any additional information or notes if necessary.
Deposited Data; Public Database	Genotype data	Psychiatric Genomics Consortium (PGC): all datasets. dbGaP: ANGI and CHOP/PFCG. EGA: GCAN/WTCCC3.	PGC Data Access Portal (https://www.med.unc.edu/pgc/shared-methods/data-access-portal/): Anorexia Nervosa Freeze 2. ANGI: phs001541.v1.p1. CHOP/PFCG: phs000679.v1.p1. GCAN/WTCCC3: EGAS00001000913.	ANGI-ANZ controls available via collaboration with Pis.
Software; Algorithm	RICOPILI	https://doi.org/10.1093/bioinformatics/btz633
Software; Algorithm	LDSC	https://doi.org/10.1038/ng.3404; https://doi.org/10.1093/bioinformatics/btw613
Software; Algorithm	GCTA-GREML	https://doi.org/10.1016/j.ajhg.2010.11.011
Software; Algorithm	PRSice-2	https://doi.org/10.1093/gigascience/giz082	RRID:SCR_017057
Software; Algorithm	MR-Base	https://doi.org/10.7554/eLife.34408
